# Supplementary material for: Allometric scaling of the elevation of maternal energy intake during lactation
Source: Front Zool. 2016 Jul 13;13:32. doi: 10.1186/s12983-016-0164-y (PMC4944469; doi:10.1186/s12983-016-0164-y)
Supplement: Additional file 1: — Data used in this study. Information on the patterns of MEImat during lactation is summarized (Sheet 'Study summary') and reported in details with all the points (Sheet 'Study whole data'). (XLSX 119 kb) [file 12983_2016_164_MOESM1_ESM.xlsx]

## Sheet: Study summary
General attributes									Raw measures of MEImat elevation								Parameters and estimates of the modelling procedure
Reference (see Table S1)	Common name species	Scientific name species	Breed	First author of the study	Year of study publication	Number of animals	Diet metabolizable energy density (MJ/kg)	Maternal body mass (kg)	Peak rate of MEImat(MJ/day)	Time to peak (days)	Initial rate of MEImat (MJ/day)	Time of initial MEImat record (days)	Cumulative MEImat to peak (MJ)	Cumulative MEImat elevation to peak (MJ)	Average rate of MEImat (MJ/day)	Amplitude of MEImat elevation (MJ/day)	c	k	A	Model estimate of Time to peak (days)	Model estimate of Amplitude of MEImat elevation (MJ/day)	Model estimate of Cumulative MEImat elevation to peak (MJ)	RMSE of Cumulative MEImat elevation (defined in Table S2 - first variable)	Normalized RMSE of Cumulative MEImat elevation	RMSE of MEImat elevation (defined in Table S2 - second variable)	Normalized RMSE of MEImat elevation	Valid model fitting
1	Crowned shrew	Sorex coronatus	NA	GENOUD	1990	15	19.26	0.0103	0.147762	22	0.0780513	2	2.92481	1.05157	0.120114	0.0697106	2.81408	0.0480015	3.04731	21.5542	0.0659573	0.885783	0.101969	0.0969678	0.00424132	0.0608418	yes
2	Deer mouse	Peromyscus maniculatus	NA	KOTEJA	1996	5	14.8	0.0246009	0.10966	16	0.0538213	1	1.44135	0.580213	0.0860553	0.0558383	1.75567	0.0136869	10.0567	41.1231	0.0727951	2.28921	0.00324702	0.00559626	0.00554603	0.0993231	no
3	Common vole	Microtus arvalis	NA	SIMONS	2011	16	13.6	0.0249379	0.159603	14	0.0876077	3	1.64505	0.418545	0.122486	0.0719951	3.64353	0.069086	2.34464	18.7151	0.0693622	0.728441	0.00558861	0.0133525	0.00610961	0.0848615	yes
4	House mouse	Mus musculus	MF1	VANHOLT	2013	54	16	0.0425	0.2467	14	0.1016	1	2.7554	1.3335	0.196821	0.1451	2.36195	0.0636243	4.64772	13.5088	0.139704	1.26612	0.00944878	0.0070857	0.00873483	0.0601987	yes
5	House mouse	Mus musculus	NORWEGIAN	RAUW	2001	81	12.6	0.0426	0.2056	12	0.0953	1	1.9543	0.8105	0.162867	0.1103	2.5641	0.075512	3.0598	12.4697	0.106646	0.861504	0.0069815	0.00861382	0.00724399	0.0656754	yes
6	House mouse	Mus musculus	MF1	JOHNSON	2001	71	14.6	0.0447335	0.308114	14	0.133765	1	3.51393	1.64122	0.250995	0.174349	2.11391	0.0535384	6.35314	13.9813	0.166619	1.63992	0.00997687	0.00607895	0.010927	0.0626734	yes
7	House mouse	Mus musculus	SWISS	ZHAO	2011	25	12.3	0.0499605	0.247317	14	0.136437	1	3.03544	1.12531	0.216817	0.11088	2.0665	0.0643768	3.31293	11.2751	0.105333	0.844422	0.00707601	0.00628804	0.00948399	0.0855339	yes
8	House mouse	Mus musculus	ICR	SCHUBERT	2009	6	14.7	0.0516	0.3797	15	0.135	1	4.5839	2.5586	0.305587	0.2447	2.16738	0.0571124	8.45236	13.5438	0.234426	2.21082	0.00923827	0.00361067	0.0150976	0.0616985	yes
9	House mouse	Mus musculus	NORWEGIAN	RAUW	2001	94	12.6	0.0603	0.2993	14	0.149	1	3.3688	1.2835	0.240636	0.1503	3.01377	0.0870471	3.6711	12.6735	0.141886	1.08914	0.0113685	0.00879779	0.0101044	0.0635497	yes
10	Brandt's vole	Lasiopodomys brandtii	NA	WU	2009	23	11.4	0.0627	0.1699	13	0.1112	1	1.9098	0.4643	0.146908	0.0587	2.19864	0.0464818	2.62648	16.9494	0.0590006	0.692004	0.00308882	0.00665263	0.00394101	0.0671382	yes
11	Mongolian gerbil	Meriones unguiculatus	NA	YANG	2013	11	16.8	0.0801	0.2367	13	0.1293	1	2.6047	0.924	0.200369	0.1074	3.30861	0.127984	1.83956	9.34905	0.102576	0.559237	0.00507239	0.0054896	0.00770926	0.0717808	yes
12	Hispid cotton rat	Sigmodon hispidus	NA	RANDOLPH	1977	16	14.5	0.1333	0.1659	7	0.0994	1	0.9282	0.232	0.1326	0.0665	5.21927	0.251234	0.60889	6.57696	0.0623553	0.200642	0.00275433	0.0118721	0.00665738	0.100262	yes
13	Fat sand rat	Psammomys obesus	NA	KAN	1993	14	8.9	0.1813	0.2508	8	0.12	3	3.6655	1.22	0.242	0.1308	1.47623	0.0574285	4.22733	6.78223	0.141646	0.795685	0.270665	0.413861	0.0110965	0.630484	yes
14	Ground squirrel	Callospermophilus lateralis	GOLDEN-MANTLED	KENAGY	1989	18	14.4	0.257043	0.681703	35	0.325591	5	15.7706	4.37494	0.45059	0.356112	NA	NA	NA	NA	NA	NA	NA	NA	NA	NA	no
15	Common rat	Rattus norvegicus	SPRAGUE-DAWLEY	BARNETT	2008	5	16.9	0.2724	0.7082	18	0.0885	1	8.7059	7.1125	0.483667	0.6197	1.92368	0.0318915	34.8963	20.5145	0.565145	8.50889	0.0514398	0.00723231	0.0555982	0.0897179	yes
16	Common rat	Rattus norvegicus	LISTER	ROLLS	1982	14	15.1	0.3	0.7485	16	0.275	1	8.4706	4.0706	0.529412	0.4735	2.18591	0.0225105	55.4291	34.7408	0.604183	14.5614	0.0167838	0.00412318	0.0222027	0.0468906	no
17	Common rat	Rattus norvegicus	WISTAR	STOCKER	2004	12	15.59	0.324779	0.807519	16	0.215142	1	9.30121	5.85894	0.548974	0.592377	2.37013	0.0547736	20.9747	15.7548	0.542203	5.72242	0.0485079	0.0082793	0.0544438	0.0919073	yes
18	Common rat	Rattus norvegicus	LONG-EVANS	KÜNKELE	1997	11	16.9	0.385217	0.920548	19	0.321423	3	12.2488	6.14176	0.628511	0.599125	3.10996	0.044554	35.056	25.466	0.688909	10.4905	0.0255905	0.00416665	0.0676597	0.112931	yes
19	Guinea pig	Cavia porcellus	NA	KÜNKELE	1997	9	12.9	0.634102	0.817169	11	0.53535	1	8.04579	2.15694	0.686453	0.281819	2.79273	0.115979	5.46696	8.85521	0.286418	1.58528	0.0298639	0.0138455	0.0348284	0.123584	yes
20	Guinea pig	Cavia porcellus	NA	KÜNKELE	2000	22	12.9	0.6872	0.7569	10	0.5837	1	7.127	1.2903	0.6912	0.1732	3.39703	0.189122	2.33592	6.4662	0.191526	0.714595	0.0514607	0.0398828	0.0340913	0.196719	yes
21	American mink	Neovison vison	NA	FINK	2006	4	17.34	1.17	1.353	17.5	0.854	3.5	23.471	5.537	1.11767	0.499	7.07062	0.104631	12.8023	18.6938	0.530789	4.35551	1.29345	0.233601	0.0204282	0.0409382	yes
22	europeanhare	Lepus europaeus	NA	HACKLANDER	2002	13	11	3.343	2.586	24.5	1.8633	3.5	66.187	14.0134	2.36382	0.7227	4.58561	0.0780425	24.3169	19.514	0.78555	7.87061	2.10719	0.15037	0.0588157	0.0813945	yes
23	European_hare	Lepus europaeus	NA	VALENCAK	2009	28	12.7	3.4341	3.525	21	2.2875	3.5	63.7438	15.7063	3.03542	1.2375	3.66896	0.068623	42.277	18.9428	1.24086	13.1538	0.106092	0.00675473	0.120347	0.0972497	yes
24	European rabbit	Oryctolagus cuniculus	PROVISAL	XICCATO	1999	12	12.29	3.939	4.5854	29	2.2116	1	112.793	48.6558	3.88941	2.3738	2.03513	0.0345576	121.554	20.5617	2.08642	30.7087	0.437434	0.00899037	0.213096	0.0897699	yes
25	European rabbit	Oryctolagus cuniculus	CHINCHILLA	MARTINEZ	2004	10	10.4	4.204	3.325	17	0.8054	1	47.7337	34.0417	2.80786	2.5196	1.69888	0.0412754	108.951	12.8398	2.41725	24.0918	0.180706	0.00530838	0.205208	0.0814446	yes
26	North American Porcupine	Erethizon dorsata	NA	FARRELL	1987	3	6.92	5.63126	2.22382	25.5	1.49532	1.5	53.9088	13.5352	1.99662	0.728503	1.43565	0.0148308	67.8316	24.3829	0.598367	12.2431	0.866827	0.0640423	0.153167	0.210249	yes
27	Domestic dog	Canis lupus familiaris	BEAGLE	ROMSOS	1981	5	16.7	11.4072	7.0993	10.5	5.0561	3.5	85.0878	14.3024	6.0777	2.0432	16.8833	0.228618	28.2038	12.3626	2.44483	10.0605	6.10603	0.426924	0.0976094	0.0477729	yes
28	Yellow baboon	Papio cynocephalus	NA	ROBERTS	1985	6	14.56	19.3349	8.1995	52.5	6.8885	1	432.44	46.6842	7.63783	1.311	NA	NA	NA	NA	NA	NA	NA	NA	NA	NA	no
29	Domestic goat	Capra aegagrus hircus	WEST-AFRICAN DWARF	ADENUGA	1991	10	10.5	23.2911	15.7496	45.5	6.94037	3.5	634.202	294.125	12.9429	8.80921	2.4127	0.0206932	873.069	42.5623	8.4818	239.998	23.7241	0.0806602	0.570312	0.0647405	yes
30	Domestic sheep	Ovis aries	SARDE	BOCQUIER	1997	19	8.4	48.0833	19.5569	66.5	12.4574	3.5	1169.63	297.61	16.709	7.0995	3.34839	0.0211168	698.136	57.2285	6.40856	212.847	17.1459	0.0576119	0.571657	0.0805207	yes
31	Black-tailed deer	Odocoileus hemionus columbianus	NA	SADLEIR	1982	6	11.54	49	37.0556	38.5	23.2816	3.5	1300.89	323.059	30.9735	13.774	4.52545	0.0438984	699.637	34.3912	12.7349	225.996	32.2088	0.0996994	0.764679	0.055516	yes
33	Domestic goat	Capra aegagrus hircus	SAANEN	ZAMBOM	2005	4	11.3	55.0649	25.8501	87.5	16.6453	3.5	1938.43	423.7	21.3014	9.2048	3.9667	0.017202	1083.34	80.1034	7.87187	342.251	19.2803	0.0455045	1.00203	0.108859	yes
33	Domestic goat	Capra aegagrus hircus	SAANEN	ZAMBOM	2005	4	12.3	58.4416	36.777	94.5	13.6152	3.5	2768.95	1434.66	28.2546	23.1618	2.61522	0.0113158	4058.33	84.9557	21.0866	1150.91	57.0498	0.0397654	1.40587	0.060698	yes
34	Domestic goat	Capra aegagrus hircus	SAANEN x ALPINE	SCHMIDELY	2006	9	10.3	64	27.3757	87.5	19.6473	3.5	2238.15	450.242	24.595	7.7284	1.88217	0.00579895	2409.43	109.059	7.16037	578.734	18.8405	0.0418453	0.568959	0.0736192	yes
35	Domestic sheep	Ovis aries	SCOTTISH BLACKFACE	FOOT	1979	12	10.7	68.9	31.852	52.5	16.9922	3.5	1529.1	577.533	27.3053	14.8598	2.56022	0.0199214	1596	47.19	14.6813	449.11	40.4055	0.0699623	0.842808	0.0567173	yes
36	Red deer	Cervus elaphus scoticus	SCOTTISH	ASHER	2011	4	12.3	109.947	45.6728	37	20.6793	1	1396.4	631.271	37.7406	24.9935	1.27307	0.00342895	9382.34	70.4108	21.1301	1321.81	6.36235	0.0100786	3.09702	0.123913	no
36	Red deer	Cervus elaphus scoticus	SCOTTISH	ASHER	2011	4	10.3	118.926	48.2377	55	16.389	1	2095.94	1194.54	38.108	31.8487	1.66303	0.00710859	7732.33	71.5531	29.8746	1675.53	8.73015	0.00730835	2.44059	0.0766308	yes
37	Domestic pig	Sus scrofa domesticus	SWEDISH LANDRACE x YORKSHIRE	NEIL	1996	30	13.7	191.186	104.133	26	60.1333	1	2420.24	856.778	92.6811	44	1.47045	0.025628	2476.51	15.0449	37.1288	463.513	8.78511	0.0102537	6.15304	0.139842	yes
38	Domestic pig	Sus scrofa domesticus	LARGE WHITE	PRUNIER	1997	18	14.22	229	91.7943	15	45.3806	1	1101.8	421.087	73.4531	46.4137	1.79265	0.0322056	2339.95	18.124	39.4649	541.833	4.60629	0.010939	5.0104	0.107951	yes
39	Domestic pig	Sus scrofa domesticus	CAMBOROUGH 15	COOPER	2001	72	15.03	237	115.07	24.5	71.4226	3.5	2814.58	814.746	100.521	43.6471	4.6531	0.0789034	1393.51	19.4863	45.4291	452.02	122.278	0.150081	4.01071	0.0918895	yes
40	Domestic pig	Sus scrofa domesticus	LANDRACE x LARGE WHITE	MOSNIER	2010	20	14.9	254.6	124.227	22	62.6379	1	2252.42	874.383	100.069	61.5889	3.1694	0.0777744	1607.88	14.8319	54.9449	483.563	9.01154	0.0102956	5.71904	0.0915222	yes
41	Domestic pig	Sus scrofa domesticus	NA	KIEFER	2012	51	15.8	260.44	95.3185	21	16.3145	1	1648.41	1305.81	78.4959	79.004	1.96189	0.0561055	2650.3	12.0115	74.9113	654.627	8.73263	0.00668752	7.32712	0.0927437	yes
42	European cattle	Bos taurus taurus	JERSEY	NIELSEN	2003	31	11.08	427.264	200.346	129.5	133.196	3.5	24773.2	7058.18	186.265	67.1506	1.53932	0.00321814	35722.7	134.034	65.2978	7109.04	207.973	0.0294655	4.83495	0.0720015	yes
43	European cattle	Bos taurus taurus	BRITISH-FRIESIAN x AYRSHIRE	GARNSWORTHY	1983	8	12.35	530.661	258.321	73.5	129.16	3.5	16198.6	6253.22	210.371	129.16	3.19748	0.0163039	18281.1	71.2937	130.726	5510.45	340.565	0.0544623	5.2033	0.0402856	yes
44	European cattle	Bos taurus taurus	HOLSTEIN-FRIESIAN	BAR-PELLED	1995	10	11.2	543.876	231.464	52.5	139.703	3.5	11085.7	3262.37	197.959	91.7617	2.4362	0.0160261	11616.7	55.562	87.1577	3206.13	232.816	0.0713642	6.57684	0.0716731	yes
43	European cattle	Bos taurus taurus	BRITISH-FRIESIAN x AYRSHIRE	GARNSWORTHY	1982	8	12.25	573.234	258.407	87.5	77.3411	3.5	17845.2	10807.2	196.102	181.066	1.98457	0.0062153	57017.7	110.277	177.725	14186.3	456.487	0.0422391	6.32833	0.0349504	yes
45	European cattle	Bos taurus taurus	HOLSTEIN-FRIESIAN	DOUGLAS	2006	23	11.07	598.811	267.032	94.5	111.545	3.5	22965.4	12034	230.639	155.487	1.99724	0.00994393	30971.9	69.5668	154.073	7736.41	460.933	0.0383025	17.1452	0.110268	yes
42	European cattle	Bos taurus taurus	HOLSTEIN-FRIESIAN	NIELSEN	2003	34	11.04	603.983	261.328	80.5	163.726	3.5	19333.8	5580.8	230.164	97.6021	1.75846	0.00529431	33253	106.612	93.0361	7579.52	221.615	0.0397103	6.72591	0.0689116	yes
42	European cattle	Bos taurus taurus	DANISH RED	NIELSEN	2003	29	11.06	627.34	230.406	94.5	147.539	3.5	20491.8	6032.93	209.1	82.8675	1.7038	0.00494102	30812.7	107.845	81.7162	6831.6	259.844	0.043071	5.25111	0.0633675	yes
46	European cattle	Bos taurus taurus	HOLSTEIN-FRIESIAN	FRIGGENS	1998	11	11.7	642.5	207.204	157.5	114.922	3.5	30945.1	12442.6	192.206	92.2817	1.44682	0.00336042	43790.4	109.917	87.0499	8000.07	279.707	0.0224797	7.69944	0.0834341	yes
46	European cattle	Bos taurus taurus	HOLSTEIN-FRIESIAN	FRIGGENS	1997	10	12.8	651.5	305.528	87.5	193.513	3.5	25615.6	8005.95	281.49	112.015	1.71044	0.00725408	27491.9	73.9932	106.831	6116.95	300.233	0.0375012	8.82797	0.0788106	yes
47	Domestic horse	Equus ferus caballus	BRETON x COMTOIS	DOREAU	1992	5	10.8	787.08	243.839	45.5	183.171	3.5	10897.9	1922.48	222.405	60.6681	2.67038	0.0249081	4887.48	39.4338	55.5997	1396.29	157.476	0.0819128	7.22579	0.119104	yes

## Sheet: Study whole data
Study	Common name specie	Time after parturition (d)	Maternal body mass (kg)	Food intake (kg of dry matter/d)	energy content of the diet (MJ/kg)	Energy intake( MJ/d)	Extra energy intake (MJ/d)	Cumulative intake (MJ)	Cumulative extra intake (MJ)
1	american mink	3.5	1.171	0.0492503	17.34	0.854	0	5.978	0
1	american mink	10.5	1.162	0.06609	17.34	1.146	0.292	14	2.044
1	american mink	17.5	1.17	0.0780277	17.34	1.353	0.499	23.471	5.537
1	american mink	24.5	1.147	0.0752595	17.34	1.305	0.451	32.606	8.694
2	black-tail deer	3.5	NA	2.0172	11.54	23.2816	0	162.971	0
2	black-tail deer	10.5	NA	2.30223	11.54	26.5714	3.28977	348.971	23.0284
2	black-tail deer	17.5	NA	2.64588	11.54	30.5376	7.25601	562.734	73.8205
2	black-tail deer	24.5	NA	2.89848	11.54	33.453	10.1714	796.906	145.02
2	black-tail deer	31.5	NA	3.02746	11.54	34.9417	11.6601	1041.5	226.641
2	black-tail deer	38.5	NA	3.21062	11.54	37.0556	13.774	1300.89	323.059
2	black-tail deer	45.5	NA	3.06463	11.54	35.3706	12.089	1548.48	407.682
2	black-tail deer	52.5	NA	2.6855	11.54	30.9948	7.71323	1765.44	461.675
3	brandt's vole	1	0.0711504	0.0100256	11.1	0.1112	0	0.1112	0
3	brandt's vole	2	NA	0.011114	11	0.122	0.0108	0.2332	0.0108
3	brandt's vole	3	0.0679646	0.0116163	10.9	0.1267	0.0155	0.3599	0.0263
3	brandt's vole	4	NA	0.0125372	11	0.1379	0.0267	0.4978	0.0531
3	brandt's vole	5	0.0665487	0.0127047	11	0.1392	0.028	0.637	0.0811
3	brandt's vole	6	NA	0.0134581	11	0.148	0.0368	0.7851	0.1179
3	brandt's vole	7	0.0665487	0.0142116	11	0.1563	0.0451	0.9414	0.163
3	brandt's vole	8	NA	0.0142116	10.8	0.1532	0.042	1.0946	0.2051
3	brandt's vole	9	0.0658407	0.0142116	10.7	0.1527	0.0415	1.2473	0.2466
3	brandt's vole	10	NA	0.0145465	10.8	0.1575	0.0463	1.4047	0.2928
3	brandt's vole	11	0.0644248	0.0152163	11	0.1668	0.0556	1.5715	0.3484
3	brandt's vole	12	NA	0.0151326	11.1	0.1684	0.0572	1.7399	0.4056
3	brandt's vole	13	0.0626549	0.0149651	11.4	0.1699	0.0587	1.9098	0.4643
4	common rat	1	0.285315	0.00524	16.9	0.0885	0	0.0885	0
4	common rat	2	0.269111	0.01	16.9	0.169	0.0805	0.2575	0.0805
4	common rat	3	0.273278	0.01571	16.9	0.2656	0.177	0.5231	0.2575
4	common rat	4	0.270037	0.02295	16.9	0.3879	0.2994	0.911	0.5569
4	common rat	5	0.274204	0.02562	16.9	0.433	0.3444	1.344	0.9013
4	common rat	6	0.274667	0.02733	16.9	0.4619	0.3734	1.8059	1.2747
4	common rat	7	0.272815	0.02552	16.9	0.4314	0.3428	2.2372	1.6176
4	common rat	8	0.274204	0.02771	16.9	0.4684	0.3798	2.7056	1.9974
4	common rat	9	0.271426	0.03419	16.9	0.5778	0.4893	3.2834	2.4867
4	common rat	10	0.267259	0.0281	16.9	0.4748	0.3863	3.7582	2.873
4	common rat	11	0.266333	0.02962	16.9	0.5006	0.412	4.2588	3.285
4	common rat	12	0.264944	0.03552	16.9	0.6004	0.5118	4.8592	3.7969
4	common rat	13	0.264481	0.03676	16.9	0.6213	0.5328	5.4804	4.3296
4	common rat	14	0.261241	0.03933	16.9	0.6647	0.5762	6.1452	4.9058
4	common rat	15	0.267259	0.04086	16.9	0.6905	0.602	6.8356	5.5078
4	common rat	16	0.273278	0.03143	16.9	0.5311	0.4426	7.3668	5.9504
4	common rat	17	0.270963	0.03733	16.9	0.6309	0.5424	7.9977	6.4928
4	common rat	18	0.272352	0.0419	16.9	0.7082	0.6197	8.7059	7.1125
4	common rat	19	0.275593	0.0379	16.9	0.6406	0.5521	9.3465	7.6646
5	common rat	1	0.290876	0.0182119	15.1	0.275	0	0.275	0
5	common rat	2	0.284672	0.0197702	15.1	0.2985	0.0235	0.5735	0.0235
5	common rat	3	0.289051	0.0239579	15.1	0.3618	0.0868	0.9353	0.1103
5	common rat	4	0.289781	0.0290222	15.1	0.4382	0.1632	1.3735	0.2735
5	common rat	5	0.293796	0.029217	15.1	0.4412	0.1662	1.8147	0.4397
5	common rat	6	0.289416	0.0300935	15.1	0.4544	0.1794	2.2691	0.6191
5	common rat	7	0.294161	0.0319439	15.1	0.4824	0.2074	2.7515	0.8265
5	common rat	8	0.289416	0.034476	15.1	0.5206	0.2456	3.2721	1.0721
5	common rat	9	0.294161	0.0365212	15.1	0.5515	0.2765	3.8235	1.3485
5	common rat	10	0.293796	0.0386638	15.1	0.5838	0.3088	4.4074	1.6574
5	common rat	11	0.294526	0.0418777	15.1	0.6324	0.3574	5.0397	2.0147
5	common rat	12	0.294891	0.0420725	15.1	0.6353	0.3603	5.675	2.375
5	common rat	13	0.295985	0.0449942	15.1	0.6794	0.4044	6.3544	2.7794
5	common rat	14	0.29635	0.0443124	15.1	0.6691	0.3941	7.0235	3.1735
5	common rat	15	0.29708	0.0462602	15.1	0.6985	0.4235	7.7221	3.5971
5	common rat	16	0.3	0.0495715	15.1	0.7485	0.4735	8.4706	4.0706
5	common rat	17	0.294161	0.0483054	15.1	0.7294	0.4544	9.2	4.525
7	common rat	3	0.398254	0.019	16.9	0.321423	0	0.964269	0
7	common rat	7	0.395603	0.0278	16.9	0.471195	0.149772	2.84905	0.599087
7	common rat	11	0.394894	0.0372	16.9	0.63124	0.309817	5.37401	1.83836
7	common rat	15	0.391754	0.047	16.9	0.798148	0.476725	8.5666	3.74526
7	common rat	19	0.385217	0.0542	16.9	0.920548	0.599125	12.2488	6.14176
7	common rat	23	0.37577	NA	16.9	NA	NA	NA	NA
6	common rat	0	0.380531	0.0194712	15.6	0.303557	0.0884145	NA	NA
6	common rat	1	NA	0.0138	15.6	0.215142	0	0.215142	0
6	common rat	2	NA	0.0149342	15.6	0.232825	0.0176829	0.447967	0.0176829
6	common rat	3	0.299115	0.0260877	15.6	0.406707	0.191565	0.854674	0.209248
6	common rat	4	NA	0.0258986	15.6	0.40376	0.188618	1.25843	0.397865
6	common rat	8	0.314159	0.0379973	15.6	0.592377	0.377235	3.62794	1.90681
6	common rat	9	NA	0.036674	15.6	0.571747	0.356605	4.19969	2.26341
6	common rat	10	NA	0.0410219	15.6	0.639532	0.42439	4.83922	2.6878
6	common rat	11	0.327434	0.0449918	15.6	0.701422	0.48628	5.54064	3.17408
6	common rat	14	NA	0.0476384	15.6	0.742682	0.52754	7.76869	4.7567
6	common rat	15	0.324779	0.0465041	15.6	0.724999	0.509857	8.49369	5.26656
6	common rat	16	NA	0.0517973	15.6	0.807519	0.592377	9.30121	5.85894
6	common rat	17	NA	0.0508521	15.6	0.792784	0.577642	10.094	6.43658
6	common rat	21	0.315044	NA	15.6	NA	NA	NA	NA
8	common vole	3	0.0239556	0.00645922	13.6	0.0876077	0	0.262823	0
8	common vole	4	0.0239547	0.0069561	13.6	0.094347	0.00673931	0.35717	0.00673931
8	common vole	5	0.0242709	0.00801548	13.6	0.108716	0.0211079	0.465886	0.0278472
8	common vole	6	0.0247803	0.00855736	13.6	0.116065	0.0284576	0.581951	0.0563048
8	common vole	7	0.0250551	0.0080192	13.6	0.108766	0.0211584	0.690717	0.0774632
8	common vole	8	0.0249714	0.00835859	13.6	0.113369	0.0257615	0.804086	0.103225
8	common vole	9	0.0252738	0.00917047	13.6	0.124381	0.0367732	0.928467	0.139998
8	common vole	10	0.0253832	0.00939735	13.6	0.127458	0.0398505	1.05593	0.179848
8	common vole	11	0.0259615	0.0100967	13.6	0.136944	0.0493363	1.19287	0.229185
8	common vole	12	0.0252985	0.0109536	13.6	0.148566	0.0609584	1.34144	0.290143
8	common vole	13	0.025463	0.010618	13.6	0.144014	0.0564063	1.48545	0.346549
8	common vole	14	0.0249379	0.0117673	13.6	0.159603	0.0719951	1.64505	0.418545
8	common vole	15	0.0241093	0.0106892	13.6	0.144979	0.0573718	1.79003	0.475916
8	common vole	16	0.0237359	0.0114561	13.6	0.155381	0.0677737	1.94541	0.54369
8	common vole	17	0.0238591	0.011368	13.6	0.154186	0.0665785	2.0996	0.610269
8	common vole	18	0.0238995	0.0112799	13.6	0.152991	0.0653834	2.25259	0.675652
9	crowned shrew	2	0.0103	0.00405251	19.26	0.0780513	0	0.312205	0
9	crowned shrew	7	0.0103	0.00573439	19.26	0.110444	0.0323932	0.864427	0.161966
9	crowned shrew	12	0.0103	0.00674974	19.26	0.13	0.0519487	1.51443	0.421709
9	crowned shrew	17	0.0103	0.00697371	19.26	0.134314	0.0562624	2.186	0.703022
9	crowned shrew	22	0.0103	0.00767196	19.26	0.147762	0.0697106	2.92481	1.05157
10	deer mouse	1	0.0237763	0.00363657	14.8	0.0538213	0	0.0538213	0
10	deer mouse	4	0.0242424	0.00489937	14.8	0.0725106	0.0186894	0.271353	0.0560681
10	deer mouse	7	0.0253624	0.00585164	14.8	0.0866043	0.032783	0.531166	0.154417
10	deer mouse	10	0.0249449	0.0063019	14.8	0.0932681	0.0394468	0.81097	0.272757
10	deer mouse	13	0.0246528	0.00678838	14.8	0.100468	0.0466468	1.11237	0.412698
10	deer mouse	16	0.0246009	0.00740943	14.8	0.10966	0.0558383	1.44135	0.580213
11	domestic dog	3.5	11.4227	0.302185	16.7	5.0561	0	35.3927	0
11	domestic dog	10.5	11.4072	0.424299	16.7	7.0993	2.0432	85.0878	14.3024
11	domestic dog	17.5	11.1753	0.384566	16.7	6.43449	1.3784	130.129	23.9511
11	domestic dog	24.5	11.1443	0.334992	16.7	5.60502	0.548919	169.364	27.7936
14	domestic goat	3.5	58.355	1.10309	12.3	13.6152	0	95.3062	0
14	domestic goat	10.5	54.7186	1.33148	12.3	16.4342	2.819	210.346	19.7332
14	domestic goat	17.5	54.9784	1.65864	12.3	20.4723	6.8571	353.652	67.733
14	domestic goat	24.5	53.6797	1.84383	12.3	22.758	9.1428	512.958	131.733
14	domestic goat	31.5	54.8052	2.22037	12.3	27.4056	13.7904	704.797	228.266
14	domestic goat	38.5	55.671	2.36235	12.3	29.158	15.5428	908.903	337.065
14	domestic goat	45.5	53.6797	2.1463	12.3	26.4913	12.8761	1094.34	427.198
14	domestic goat	52.5	54.4589	2.49198	12.3	30.758	17.1428	1309.65	547.197
14	domestic goat	59.5	55.1515	2.7821	12.3	34.3389	20.7237	1550.02	692.264
14	domestic goat	66.5	56.71	2.80679	12.3	34.6436	21.0285	1792.53	839.463
14	domestic goat	73.5	52.9004	2.73272	12.3	33.7294	20.1142	2028.63	980.262
14	domestic goat	80.5	52.9004	2.81914	12.3	34.796	21.1809	2272.2	1128.53
14	domestic goat	87.5	52.9004	2.76975	12.3	34.1865	20.5713	2511.51	1272.53
14	domestic goat	94.5	58.4416	2.97963	12.3	36.777	23.1618	2768.95	1434.66
14	domestic goat	101.5	60.2597	2.88086	12.3	35.5579	21.9428	3017.85	1588.26
14	domestic goat	108.5	60	2.60309	12.3	32.1294	18.5142	3242.76	1717.86
14	domestic goat	115.5	60.6926	2.56605	12.3	31.6722	18.0571	3464.46	1844.26
14	domestic goat	122.5	60.4329	2.57222	12.3	31.7484	18.1332	3686.7	1971.19
14	domestic goat	129.5	61.5584	2.44877	12.3	30.2246	16.6094	3898.28	2087.46
14	domestic goat	136.5	NA	2.5784	12.3	31.8246	18.2094	4121.05	2214.92
14	domestic goat	143.5	NA	2.5784	12.3	31.8246	18.2094	4343.82	2342.39
14	domestic goat	150.5	NA	2.56605	12.3	31.6722	18.0571	4565.53	2468.79
13	domestic goat	3.5	62.2511	1.5	11.3	16.6453	0	116.517	0
13	domestic goat	10.5	61.3853	1.54753	11.3	17.4821	0.8368	238.893	5.8576
13	domestic goat	17.5	60.2597	1.5784	11.3	17.8308	1.1855	363.708	14.1559
13	domestic goat	24.5	59.1342	1.61543	11.3	18.2492	1.6039	491.453	25.3829
13	domestic goat	31.5	61.039	1.88704	11.3	21.3175	4.6721	640.675	58.0879
13	domestic goat	38.5	60.6061	1.85617	11.3	20.9688	4.3235	787.457	88.3521
13	domestic goat	45.5	60.9524	1.97963	11.3	22.3635	5.7181	944.001	128.379
13	domestic goat	52.5	61.039	1.92407	11.3	21.7359	5.0905	1096.15	164.013
13	domestic goat	59.5	59.9134	2.04753	11.3	23.1305	6.4852	1258.07	209.409
13	domestic goat	66.5	61.2987	2.01049	11.3	22.7121	6.0668	1417.05	251.877
13	domestic goat	73.5	58.1818	2.02284	11.3	22.8516	6.2063	1577.01	295.321
13	domestic goat	80.5	57.2294	2.2821	11.3	25.7804	9.1351	1757.48	359.266
13	domestic goat	87.5	55.0649	2.28827	11.3	25.8501	9.2048	1938.43	423.7
13	domestic goat	94.5	60.1732	2.20185	11.3	24.8739	8.2285	2112.54	481.3
13	domestic goat	101.5	61.645	2.22037	11.3	25.0831	8.4377	2288.12	540.364
13	domestic goat	108.5	62.1645	2.12778	11.3	24.0371	7.3917	2456.38	592.106
13	domestic goat	115.5	61.8182	2.0784	11.3	23.4792	6.8339	2620.74	639.943
13	domestic goat	122.5	60.2597	1.96111	11.3	22.1543	5.5089	2775.82	678.505
13	domestic goat	129.5	61.4719	1.88086	11.3	21.2477	4.6024	2924.55	710.722
13	domestic goat	136.5	NA	1.89938	11.3	21.4569	4.8116	3074.75	744.403
13	domestic goat	143.5	NA	1.85617	11.3	20.9688	4.3235	3221.53	774.668
13	domestic goat	150.5	NA	1.75123	11.3	19.7833	3.138	3360.02	796.634
15	domestic goat	3.5	NA	2.18304	10.3	19.6473	0	137.531	0
15	domestic goat	10.5	NA	2.47649	10.3	22.2884	2.6411	293.55	18.4876
15	domestic goat	17.5	NA	2.4842	10.3	22.3578	2.7104	450.055	37.4606
15	domestic goat	24.5	NA	2.6223	10.3	23.6007	3.9534	615.26	65.1341
15	domestic goat	31.5	NA	2.72905	10.3	24.5615	4.9141	787.19	99.533
15	domestic goat	38.5	NA	2.78975	10.3	25.1078	5.4604	962.944	137.756
15	domestic goat	45.5	62	2.83399	10.3	25.5059	5.8586	1141.49	178.766
15	domestic goat	52.5	NA	2.84125	10.3	25.5712	5.9239	1320.48	220.233
15	domestic goat	59.5	NA	2.7393	10.3	24.6537	5.0064	1493.06	255.278
15	domestic goat	66.5	NA	2.96689	10.3	26.702	7.0547	1679.97	304.661
15	domestic goat	73.5	NA	2.92716	10.3	26.3444	6.6971	1864.39	351.54
15	domestic goat	80.5	NA	2.89102	10.3	26.0192	6.3719	2046.52	396.143
15	domestic goat	87.5	NA	3.04175	10.3	27.3757	7.7284	2238.15	450.242
15	domestic goat	94.5	NA	2.97937	10.3	26.8144	7.167	2425.85	500.411
15	domestic goat	101.5	64	2.99517	10.3	26.9565	7.3092	2614.55	551.576
12	domestic goat	3.5	23.1392	0.660987	10.5	6.94037	0	48.5826	0
12	domestic goat	10.5	23.3924	1.08286	10.5	11.37	4.42965	128.173	31.0075
12	domestic goat	17.5	23.0886	1.21677	10.5	12.7761	5.83576	217.606	71.8579
12	domestic goat	24.5	22.9873	1.34765	10.5	14.1503	7.20991	316.658	122.327
12	domestic goat	31.5	23.1392	1.4096	10.5	14.8008	7.86042	420.263	177.35
12	domestic goat	38.5	22.9114	1.41078	10.5	14.8132	7.87285	523.955	232.46
12	domestic goat	45.5	23.2911	1.49996	10.5	15.7496	8.80921	634.202	294.125
12	domestic goat	52.5	23.3671	1.44378	10.5	15.1597	8.21934	740.32	351.66
12	domestic goat	59.5	23.1646	1.40478	10.5	14.7502	7.80984	843.572	406.329
12	domestic goat	66.5	23.5949	1.37799	10.5	14.4689	7.52857	944.854	459.029
12	domestic goat	73.5	22.481	1.27975	10.5	13.4374	6.49703	1038.92	504.508
12	domestic goat	80.5	23.4937	1.24179	10.5	13.0388	6.09844	1130.19	547.197
16	domestic horse	3.5	721	17.0036	10.8	183.171	0	1282.2	0
16	domestic horse	10.5	NA	18.6498	10.8	200.905	17.7337	2688.53	124.136
16	domestic horse	17.5	NA	21.7906	10.8	234.739	51.5679	4331.7	485.111
16	domestic horse	24.5	NA	21.444	10.8	231.005	47.8344	5948.74	819.952
16	domestic horse	31.5	NA	21.2708	10.8	229.139	45.9677	7552.71	1141.73
16	domestic horse	38.5	NA	21.7256	10.8	234.039	50.8679	9190.98	1497.8
16	domestic horse	45.5	NA	22.6354	10.8	243.839	60.6681	10897.9	1922.48
16	domestic horse	52.5	787.08	21.9856	10.8	236.839	53.6679	12555.7	2298.15
17	domestic pig	-5	NA	2.63	13.7	35.9944	-24.1389	NA	NA
17	domestic pig	-4	NA	4.103	13.7	56.1611	-3.9722	NA	NA
17	domestic pig	-3	NA	4.84	13.7	66.2444	6.1111	NA	NA
17	domestic pig	-2	NA	4.326	13.7	59.2167	-0.9167	NA	NA
17	domestic pig	-1	NA	4.639	13.7	63.4944	3.3611	NA	NA
17	domestic pig	0	195.508	3.143	13.7	43.0222	-17.1111	NA	NA
17	domestic pig	1	NA	4.393	13.7	60.1333	0	60.1333	0
17	domestic pig	2	NA	5.509	13.7	75.4111	15.2778	135.544	15.2778
17	domestic pig	3	NA	6.201	13.7	84.8833	24.75	220.428	40.0278
17	domestic pig	4	NA	6.313	13.7	86.4111	26.2778	306.839	66.3056
17	domestic pig	5	NA	6.893	13.7	94.3556	34.2222	401.194	100.528
17	domestic pig	6	NA	6.826	13.7	93.4389	33.3056	494.633	133.833
17	domestic pig	7	195	7.251	13.7	99.2444	39.1111	593.878	172.944
17	domestic pig	8	NA	6.983	13.7	95.5778	35.4444	689.456	208.389
17	domestic pig	9	NA	7.541	13.7	103.217	43.0833	792.672	251.472
17	domestic pig	10	NA	7.228	13.7	98.9389	38.8056	891.611	290.278
17	domestic pig	11	NA	7.251	13.7	99.2444	39.1111	990.856	329.389
17	domestic pig	12	NA	6.938	13.7	94.9667	34.8333	1085.82	364.222
17	domestic pig	13	NA	6.559	13.7	89.7722	29.6389	1175.59	393.861
17	domestic pig	14	NA	6.916	13.7	94.6611	34.5278	1270.26	428.389
17	domestic pig	15	NA	6.916	13.7	94.6611	34.5278	1364.92	462.917
17	domestic pig	16	NA	7.318	13.7	100.161	40.0278	1465.08	502.944
17	domestic pig	17	NA	6.514	13.7	89.1611	29.0278	1554.24	531.972
17	domestic pig	18	NA	6.559	13.7	89.7722	29.6389	1644.01	561.611
17	domestic pig	20	NA	7.541	13.7	103.217	43.0833	1850.44	647.778
17	domestic pig	21	192.966	6.492	13.7	88.8556	28.7222	1939.3	676.5
17	domestic pig	22	NA	7.027	13.7	96.1889	36.0556	2035.49	712.556
17	domestic pig	23	NA	7.385	13.7	101.078	40.9444	2136.57	753.5
17	domestic pig	24	NA	6.893	13.7	94.3556	34.2222	2230.92	787.722
17	domestic pig	25	NA	6.224	13.7	85.1889	25.0556	2316.11	812.778
17	domestic pig	26	NA	7.608	13.7	104.133	44	2420.24	856.778
17	domestic pig	27	NA	6.067	13.7	83.05	22.9167	2503.29	879.694
17	domestic pig	28	NA	7.451	13.7	101.994	41.8611	2605.29	921.556
17	domestic pig	29	NA	7.496	13.7	102.606	42.4722	2707.89	964.028
17	domestic pig	30	NA	7.072	13.7	96.8	36.6667	2804.69	1000.69
17	domestic pig	32	189.407	6.737	13.7	92.2167	32.0833	2989.13	1064.86
20	domestic pig	0	NA	2.575	14.9	38.362	-24.2759	NA	NA
20	domestic pig	1	NA	4.204	14.9	62.6379	0	62.6379	0
20	domestic pig	2	NA	4.144	14.9	61.7388	-0.8991	124.377	-0.8991
20	domestic pig	3	NA	4.475	14.9	66.6839	4.046	191.061	3.1469
20	domestic pig	4	NA	5.23	14.9	77.9227	15.2848	268.983	18.4317
20	domestic pig	5	NA	5.531	14.9	82.4183	19.7804	351.402	38.2121
20	domestic pig	6	NA	5.803	14.9	86.4643	23.8264	437.866	62.0385
20	domestic pig	7	NA	5.984	14.9	89.1616	26.5237	527.028	88.5622
20	domestic pig	8	NA	7.613	14.9	113.438	50.7996	640.465	139.362
20	domestic pig	9	NA	7.372	14.9	109.841	47.2032	750.306	186.565
20	domestic pig	10	NA	7.553	14.9	112.538	49.9005	862.845	236.466
20	domestic pig	11	NA	7.674	14.9	114.337	51.6987	977.181	288.164
20	domestic pig	12	NA	7.764	14.9	115.685	53.0474	1092.87	341.212
20	domestic pig	13	NA	7.643	14.9	113.887	51.2492	1206.75	392.461
20	domestic pig	16	NA	7.613	14.9	113.438	50.7996	1547.07	544.86
20	domestic pig	17	NA	7.583	14.9	112.988	50.3501	1660.05	595.21
20	domestic pig	18	NA	7.493	14.9	111.639	49.0014	1771.69	644.211
20	domestic pig	19	NA	7.704	14.9	114.786	52.1483	1886.48	696.36
20	domestic pig	20	NA	7.885	14.9	117.484	54.8456	2003.96	751.205
20	domestic pig	22	NA	8.337	14.9	124.227	61.5889	2252.42	874.383
21	domestic pig	1	260.37	1.033	15.8	16.3145	0	16.3145	0
21	domestic pig	2	NA	2.374	15.8	37.5112	21.1966	53.8257	21.1966
21	domestic pig	3	NA	3.024	15.8	47.7792	31.4647	101.605	52.6613
21	domestic pig	4	NA	4.203	15.8	66.4046	50.0901	168.01	102.751
21	domestic pig	5	NA	5.097	15.8	80.531	64.2164	248.541	166.968
21	domestic pig	6	NA	5.421	15.8	85.6536	69.3391	334.194	236.307
21	domestic pig	7	NA	4.891	15.8	77.2758	60.9613	411.47	297.268
21	domestic pig	8	NA	5.195	15.8	82.077	65.7625	493.547	363.031
21	domestic pig	9	NA	5.397	15.8	85.2719	68.9574	578.819	431.988
21	domestic pig	10	NA	5.721	15.8	90.3952	74.0806	669.214	506.069
21	domestic pig	11	NA	6.005	15.8	94.8766	78.562	764.091	584.631
21	domestic pig	12	NA	5.841	15.8	92.2837	75.9692	856.374	660.6
21	domestic pig	13	NA	5.758	15.8	90.9785	74.664	947.353	735.264
21	domestic pig	14	NA	5.431	15.8	85.8138	69.4993	1033.17	804.763
21	domestic pig	15	NA	5.43	15.8	85.7945	69.48	1118.96	874.243
21	domestic pig	16	NA	5.246	15.8	82.8807	66.5662	1201.84	940.809
21	domestic pig	17	NA	5.224	15.8	82.5394	66.2248	1284.38	1007.03
21	domestic pig	18	NA	5.487	15.8	86.6982	70.3836	1371.08	1077.42
21	domestic pig	19	NA	5.73	15.8	90.5366	74.2221	1461.62	1151.64
21	domestic pig	20	NA	5.79	15.8	91.48	75.1655	1553.1	1226.81
21	domestic pig	21	260.44	6.033	15.8	95.3185	79.0039	1648.41	1305.81
19	domestic pig	3.5	NA	4.752	15.03	71.4226	0	499.958	0
19	domestic pig	10.5	NA	6.952	15.03	104.489	33.066	1231.38	231.462
19	domestic pig	17.5	NA	7.392	15.03	111.102	39.6792	2009.09	509.216
19	domestic pig	24.5	NA	7.656	15.03	115.07	43.6471	2814.58	814.746
18	domestic pig	1	249	3.191	14.22	45.3806	0	45.3806	0
18	domestic pig	2	NA	4.024	14.22	57.2243	11.8437	102.605	11.8437
18	domestic pig	3	NA	4.23	14.22	60.1492	14.7686	162.754	26.6123
18	domestic pig	4	NA	4.653	14.22	66.1694	20.7888	228.923	47.401
18	domestic pig	5	NA	5.243	14.22	74.5548	29.1742	303.478	76.5752
18	domestic pig	6	NA	5.551	14.22	78.9358	33.5552	382.414	110.13
18	domestic pig	7	NA	4.874	14.22	69.3023	23.9217	451.716	134.052
18	domestic pig	8	NA	5.745	14.22	81.6925	36.3118	533.409	170.364
18	domestic pig	9	NA	5.131	14.22	72.968	27.5874	606.377	197.951
18	domestic pig	10	NA	5.964	14.22	84.8126	39.432	691.19	237.383
18	domestic pig	11	NA	5.3	14.22	75.3606	29.98	766.55	267.363
18	domestic pig	12	NA	5.544	14.22	78.8321	33.4515	845.382	300.815
18	domestic pig	13	NA	5.609	14.22	79.7554	34.3748	925.138	335.19
18	domestic pig	14	NA	5.968	14.22	84.8645	39.4839	1010	374.674
18	domestic pig	15	NA	6.455	14.22	91.7943	46.4136	1101.8	421.087
18	domestic pig	16	NA	5.778	14.22	82.1602	36.7796	1183.96	457.867
18	domestic pig	17	NA	6.124	14.22	87.0878	41.7072	1271.04	499.574
18	domestic pig	18	NA	5.767	14.22	82.0042	36.6235	1353.05	536.198
18	domestic pig	19	NA	6.229	14.22	88.5703	43.1897	1441.62	579.387
18	domestic pig	20	NA	5.973	14.22	84.9428	39.5622	1526.56	618.949
18	domestic pig	21	229	5.501	14.22	78.2215	32.8408	1604.78	651.79
23	domestic sheep	3.5	67.6	1.58806	10.7	16.9922	0	118.946	0
23	domestic sheep	10.5	NA	2.1652	10.7	23.1676	6.1754	281.119	43.2279
23	domestic sheep	17.5	NA	2.4746	10.7	26.4783	9.486	466.467	109.63
23	domestic sheep	24.5	NA	2.52287	10.7	26.9947	10.0025	655.43	179.648
23	domestic sheep	31.5	NA	2.8188	10.7	30.1611	13.1689	866.558	271.83
23	domestic sheep	38.5	NA	2.91359	10.7	31.1754	14.1831	1084.79	371.112
23	domestic sheep	45.5	NA	2.95525	10.7	31.6212	14.6289	1306.13	473.514
23	domestic sheep	52.5	NA	2.97682	10.7	31.852	14.8598	1529.1	577.533
23	domestic sheep	59.5	NA	2.96466	10.7	31.7218	14.7296	1751.15	680.64
23	domestic sheep	66.5	NA	2.79188	10.7	29.8731	12.8809	1960.26	770.806
23	domestic sheep	73.5	68.9	2.69954	10.7	28.8851	11.8929	2162.46	854.056
22	domestic sheep	3.5	NA	1.44803	8.6	12.4574	0	87.2021	0
22	domestic sheep	10.5	NA	1.5889	8.4	13.4199	0.9624	181.141	6.7371
22	domestic sheep	17.5	48	1.83823	8.4	15.4588	3.0014	289.353	27.7468
22	domestic sheep	24.5	NA	1.91775	8.4	16.1537	3.6962	402.429	53.6205
22	domestic sheep	31.5	NA	1.94541	8.5	16.4512	3.9938	517.587	81.577
22	domestic sheep	38.5	NA	2.02494	8.4	17.0305	4.5731	636.801	113.588
22	domestic sheep	45.5	47.1667	2.22238	8.4	18.7154	6.2579	767.809	157.394
22	domestic sheep	52.5	NA	2.19815	8.4	18.4565	5.9991	897.004	199.387
22	domestic sheep	59.5	48.0833	2.3107	8.4	19.3898	6.9324	1032.73	247.914
22	domestic sheep	66.5	NA	2.32888	8.4	19.5569	7.0995	1169.63	297.61
22	domestic sheep	73.5	49	2.17258	8.4	18.3298	5.8723	1297.94	338.716
22	domestic sheep	80.5	NA	2.087	8.4	17.5432	5.0858	1420.74	374.317
22	domestic sheep	87.5	49.1667	1.99672	8.4	16.8506	4.3931	1538.7	405.069
22	domestic sheep	94.5	NA	2.16115	8.4	18.2103	5.7528	1666.17	445.339
22	domestic sheep	101.5	49.25	2.18398	8.3	18.1673	5.7098	1793.34	485.307
22	domestic sheep	108.5	NA	1.98994	7.6	15.1664	2.709	1899.5	504.27
22	domestic sheep	115.5	NA	2.03175	7.6	15.5137	3.0563	2008.1	525.664
22	domestic sheep	122.5	NA	1.93203	7.6	14.7521	2.2947	2111.36	541.727
22	domestic sheep	129.5	50.3333	2.01155	7.6	15.3336	2.8762	2218.7	561.86
22	domestic sheep	136.5	NA	1.99674	7.6	15.2441	2.7866	2325.41	581.367
22	domestic sheep	143.5	NA	2.03381	7.6	15.5065	3.0491	2433.95	602.71
22	domestic sheep	150.5	NA	1.82088	7.6	13.9057	1.4482	2531.29	612.848
32	european cattle	3.5	656	15.118	12.8	193.513	0	1354.59	0
32	european cattle	10.5	650	18.574	12.8	237.742	44.2291	3018.78	309.604
32	european cattle	17.5	649	19.7	12.8	252.164	58.6516	4783.93	720.165
32	european cattle	24.5	647	22.217	12.8	284.375	90.862	6774.55	1356.2
32	european cattle	31.5	642	22.517	12.8	288.221	94.708	8792.09	2019.15
32	european cattle	38.5	640	23.156	12.8	296.393	102.881	10866.8	2739.32
32	european cattle	45.5	644	23.005	12.8	294.47	100.958	12928.1	3446.02
32	european cattle	52.5	647.5	23.306	12.8	298.316	104.804	15016.4	4179.65
32	european cattle	59.5	645	23.644	12.8	302.643	109.13	17134.9	4943.56
32	european cattle	66.5	646.5	23.644	12.8	302.643	109.13	19253.4	5707.48
32	european cattle	73.5	646.5	23.682	12.8	303.124	109.611	21375.2	6474.76
32	european cattle	80.5	655.5	23.456	12.8	300.239	106.727	23476.9	7221.84
32	european cattle	87.5	651.5	23.869	12.8	305.528	112.015	25615.6	8005.95
32	european cattle	94.5	662	23.569	12.8	301.682	108.169	27727.4	8763.13
32	european cattle	101.5	653	23.118	12.8	295.913	102.4	29798.8	9479.93
32	european cattle	108.5	653	23.043	12.8	294.951	101.439	31863.4	10190
32	european cattle	115.5	654.5	22.818	12.8	292.067	98.554	33907.9	10879.9
32	european cattle	122.5	664	22.555	12.8	288.701	95.1887	35928.8	11546.2
32	european cattle	129.5	654.5	22.442	12.8	287.259	93.7465	37939.6	12202.4
32	european cattle	136.5	656.5	22.029	12.8	281.971	88.4582	39913.4	12821.6
32	european cattle	143.5	649.545	22.067	12.8	282.452	88.939	41890.6	13444.2
32	european cattle	150.5	643.75	21.128	12.8	270.433	76.9202	43783.6	13982.6
32	european cattle	157.5	631.364	21.052	12.8	269.471	75.9587	45669.9	14514.4
32	european cattle	164.5	639.091	20.94	12.8	268.029	74.5164	47546.1	15036
32	european cattle	171.5	643.182	21.128	12.8	270.433	76.9202	49439.1	15574.4
32	european cattle	178.5	638.182	20.527	12.8	262.741	69.2282	51278.3	16059
32	european cattle	185.5	637.273	20.151	12.8	257.933	64.4207	53083.8	16510
32	european cattle	192.5	652.727	20.677	12.8	264.664	71.1512	54936.5	17008
32	european cattle	199.5	645.455	19.513	12.8	249.761	56.2479	56684.8	17401.8
32	european cattle	206.5	652.727	20.714	12.8	265.144	71.6319	58540.8	17903.2
32	european cattle	213.5	657.273	20.226	12.8	258.895	65.3822	60353.1	18360.8
32	european cattle	220.5	665.455	20.489	12.8	262.26	68.7474	62188.9	18842.1
32	european cattle	227.5	666.364	19.775	12.8	253.126	59.6131	63960.8	19259.4
32	european cattle	234.5	672.727	19.738	12.8	252.645	59.1324	65729.3	19673.3
32	european cattle	241.5	673.636	19.888	12.8	254.568	61.0554	67511.3	20100.7
32	european cattle	248.5	672.273	18.273	12.8	233.896	40.3831	69148.5	20383.4
32	european cattle	255.5	676.818	18.311	12.8	234.376	40.8638	70789.2	20669.4
32	european cattle	262.5	680	19.024	12.8	243.511	49.9981	72493.7	21019.4
32	european cattle	269.5	684.545	18.949	12.8	242.549	49.0366	74191.6	21362.7
32	european cattle	276.5	692.273	19.062	12.8	243.991	50.4789	75899.5	21716
32	european cattle	283.5	697.273	18.686	12.8	239.184	45.6714	77573.8	22035.7
32	european cattle	290.5	706	17.597	12.8	225.242	31.7296	79150.5	22257.8
32	european cattle	297.5	709.5	16.696	12.8	213.704	20.1915	80646.4	22399.2
32	european cattle	304.5	738.125	18.048	12.8	231.011	37.4986	82263.5	22661.6
31	european cattle	3.5	654.444	9.822	11.7	114.922	0	804.454	0
31	european cattle	10.5	633.182	13.841	11.7	161.942	47.0197	1938.05	329.138
31	european cattle	17.5	624.545	14.855	11.7	173.806	58.8845	3154.69	741.33
31	european cattle	24.5	621.364	16.057	11.7	187.869	72.9465	4469.77	1251.95
31	european cattle	31.5	616.364	16.245	11.7	190.066	75.1437	5800.23	1777.96
31	european cattle	38.5	616.364	16.921	11.7	197.976	83.0535	7186.06	2359.34
31	european cattle	45.5	613.182	16.433	11.7	192.263	77.3408	8531.9	2900.72
31	european cattle	52.5	610	16.733	11.7	195.778	80.8563	9902.35	3466.72
31	european cattle	59.5	604.545	17.034	11.7	199.294	84.3718	11297.4	4057.32
31	european cattle	66.5	602.727	16.846	11.7	197.097	82.1746	12677.1	4632.54
31	european cattle	73.5	610.909	17.034	11.7	199.294	84.3718	14072.1	5223.14
31	european cattle	80.5	608.636	16.996	11.7	198.854	83.9324	15464.1	5810.67
31	european cattle	87.5	600.455	16.47	11.7	192.702	77.7803	16813	6355.13
31	european cattle	94.5	607.727	17.071	11.7	199.733	84.8113	18211.2	6948.81
31	european cattle	101.5	610.909	17.259	11.7	201.93	87.0085	19624.7	7557.87
31	european cattle	108.5	611.364	17.559	11.7	205.446	90.5239	21062.8	8191.54
31	european cattle	115.5	607.727	17.297	11.7	202.37	87.4479	22479.4	8803.67
31	european cattle	122.5	608.636	17.034	11.7	199.294	84.3718	23874.4	9394.28
31	european cattle	129.5	605.455	16.621	11.7	194.46	79.538	25235.7	9951.04
31	european cattle	136.5	610.455	16.959	11.7	198.415	83.493	26624.6	10535.5
31	european cattle	143.5	614.5	17.409	11.7	203.688	88.7662	28050.4	11156.9
31	european cattle	150.5	625	17.635	11.7	206.325	91.4028	29494.7	11796.7
31	european cattle	157.5	642.5	17.71	11.7	207.204	92.2817	30945.1	12442.6
31	european cattle	164.5	640	17.071	11.7	199.733	84.8113	32343.2	13036.3
31	european cattle	171.5	648	16.207	11.7	189.626	74.7042	33670.6	13559.3
31	european cattle	178.5	650.5	16.771	11.7	196.218	81.2958	35044.1	14128.3
31	european cattle	185.5	647	16.621	11.7	194.46	79.538	36405.4	14685.1
31	european cattle	192.5	649	16.733	11.7	195.778	80.8563	37775.8	15251.1
31	european cattle	199.5	651.5	16.621	11.7	194.46	79.538	39137	15807.9
31	european cattle	206.5	657	16.771	11.7	196.218	81.2958	40510.5	16376.9
31	european cattle	213.5	653	16.095	11.7	188.308	73.3859	41828.7	16890.6
31	european cattle	220.5	648.5	16.02	11.7	187.429	72.507	43140.7	17398.2
31	european cattle	227.5	657	15.682	11.7	183.474	68.5521	44425	17878
31	european cattle	234.5	657.5	16.433	11.7	192.263	77.3408	45770.9	18419.4
31	european cattle	241.5	664.5	16.095	11.7	188.308	73.3859	47089	18933.1
31	european cattle	248.5	669.5	16.433	11.7	192.263	77.3408	48434.9	19474.5
31	european cattle	255.5	672.5	16.245	11.7	190.066	75.1437	49765.3	20000.5
31	european cattle	262.5	683	15.982	11.7	186.99	72.0676	51074.2	20505
31	european cattle	269.5	685.5	15.531	11.7	181.716	66.7944	52346.3	20972.6
31	european cattle	276.5	693	15.005	11.7	175.564	60.6423	53575.2	21397
31	european cattle	283.5	703.333	15.268	11.7	178.64	63.7183	54825.7	21843.1
31	european cattle	290.5	712.5	15.306	11.7	179.08	64.1577	56079.3	22292.2
31	european cattle	297.5	720	16.17	11.7	189.187	74.2648	57403.6	22812
31	european cattle	304.5	718.571	14.93	11.7	174.685	59.7634	58626.4	23230.4
28	european cattle	3.5	622.2	10.076	11.07	111.545	0	780.815	0
28	european cattle	10.5	575.2	12.519	11.07	138.586	27.0412	1750.92	189.288
28	european cattle	17.5	571.9	21.313	11.07	235.935	124.39	3402.46	1060.02
28	european cattle	24.5	570.5	20.092	11.07	222.414	110.869	4959.36	1836.1
28	european cattle	31.5	579.4	22.534	11.07	249.455	137.91	6705.55	2801.47
28	european cattle	38.5	569.1	15.939	11.07	NA	NA	8437.54	3752.65
28	european cattle	45.5	576.4	22.168	11.07	245.399	133.854	10155.3	4689.62
28	european cattle	52.5	590.5	23.023	11.07	254.863	143.319	11939.4	5692.85
28	european cattle	59.5	585.3	23.267	11.07	257.568	146.023	13742.3	6715.01
28	european cattle	66.5	582.4	23.511	11.07	260.272	148.727	15564.3	7756.1
28	european cattle	73.5	588.3	23.511	11.07	260.272	148.727	17386.2	8797.19
28	european cattle	80.5	606.3	23.878	11.07	264.328	152.783	19236.4	9866.67
28	european cattle	87.5	NA	17.893	11.07	NA	NA	21096.2	10945.6
28	european cattle	94.5	598.8	24.122	11.07	267.032	155.487	22965.4	12034
28	european cattle	101.5	606.3	24.122	11.07	267.032	155.487	24834.7	13122.4
26	european cattle	3.5	551.463	12.473	11.2	139.703	0	977.918	0
26	european cattle	10.5	545.735	15.427	11.2	172.778	33.0753	2187.36	231.527
26	european cattle	17.5	543.358	17.02	11.2	190.624	50.9209	3521.73	587.974
26	european cattle	24.5	543.05	17.013	11.2	190.549	50.846	4855.57	943.896
26	european cattle	31.5	538.095	19.646	11.2	220.04	80.3375	6395.85	1506.26
26	european cattle	38.5	540.107	19.08	11.2	213.695	73.9925	7891.72	2024.21
26	european cattle	45.5	542.895	20.073	11.2	224.821	85.1184	9465.46	2620.03
26	european cattle	52.5	543.876	20.666	11.2	231.464	91.7617	11085.7	3262.37
26	european cattle	59.5	551.05	20.06	11.2	224.671	84.9686	12658.4	3857.15
26	european cattle	66.5	554.351	19.933	11.2	223.252	83.5498	14221.2	4442
27	european cattle	3.5	546.545	6.31356	12.25	77.3411	0	541.388	0
27	european cattle	10.5	528.075	10.1015	12.25	123.743	46.4019	1407.59	324.813
27	european cattle	17.5	529.966	12.7459	12.25	156.137	78.7959	2500.55	876.384
27	european cattle	24.5	530.402	13.949	12.25	170.876	93.5346	3696.68	1531.13
27	european cattle	31.5	525.018	14.9415	12.25	183.033	105.692	4977.91	2270.97
27	european cattle	38.5	532.001	16.2288	12.25	198.803	121.462	6369.53	3121.2
27	european cattle	45.5	531.345	16.8817	12.25	206.801	129.46	7817.14	4027.42
27	european cattle	52.5	540.146	17.7041	12.25	216.875	139.534	9335.26	5004.16
27	european cattle	59.5	545.308	18.6106	12.25	227.98	150.639	10931.1	6058.63
27	european cattle	66.5	550.837	19.5177	12.25	239.092	161.751	12604.8	7190.89
27	european cattle	73.5	555.999	19.8735	12.25	243.45	166.109	14308.9	8353.65
27	european cattle	80.5	562.98	20.1455	12.25	246.783	169.442	16036.4	9539.74
27	european cattle	87.5	573.234	21.0945	12.25	258.407	181.066	17845.2	10807.2
27	european cattle	94.5	576.942	20.688	12.25	253.429	176.087	19619.2	12039.8
27	european cattle	101.5	583.56	20.6206	12.25	252.602	175.261	21387.5	13266.6
27	european cattle	108.5	589.459	20.296	12.25	248.626	171.285	23127.8	14465.6
25	european cattle	3.5	546.717	10.4583	12.35	129.16	0	904.123	0
25	european cattle	10.5	543.285	10.7917	12.35	133.277	4.1167	1837.06	28.8167
25	european cattle	17.5	534.025	13	12.35	160.55	31.3896	2960.91	248.544
25	european cattle	24.5	519.284	16.0417	12.35	198.115	68.9542	4347.71	731.223
25	european cattle	31.5	520.591	16.9583	12.35	209.435	80.275	5813.76	1293.15
25	european cattle	38.5	519.349	18.2083	12.35	224.873	95.7125	7387.87	1963.14
25	european cattle	45.5	521.036	19.2917	12.35	238.252	109.092	9055.64	2726.78
25	european cattle	52.5	523.808	20.0417	12.35	247.515	118.354	10788.2	3555.26
25	european cattle	59.5	525.483	20.7917	12.35	256.777	127.617	12585.7	4448.57
25	european cattle	66.5	527.161	20.875	12.35	257.806	128.646	14390.3	5349.09
25	european cattle	73.5	530.661	20.9167	12.35	258.321	129.16	16198.6	6253.22
25	european cattle	80.5	535.267	20.7083	12.35	255.748	126.588	17988.8	7139.33
25	european cattle	87.5	539.864	20.7083	12.35	255.748	126.588	19779	8025.44
25	european cattle	94.5	540.812	19.5	12.35	240.825	111.665	21464.8	8807.09
25	european cattle	101.5	545.772	20.4583	12.35	252.66	123.5	23233.4	9671.59
25	european cattle	108.5	550.01	19.7917	12.35	244.427	115.267	24944.4	10478.5
29	european cattle	3.5	619.194	14.857	11.02	163.726	0	1146.08	0
29	european cattle	10.5	615.238	17.7572	11.03	195.794	32.0681	2516.64	224.476
29	european cattle	17.5	601.656	18.8023	11.03	207.382	43.6563	3968.31	530.071
29	european cattle	24.5	596.857	19.7792	11.03	218.263	54.5375	5496.15	911.833
29	european cattle	31.5	591.373	19.9376	11.04	220.094	56.3679	7036.81	1306.41
29	european cattle	38.5	592.129	21.0106	11.04	231.977	68.2515	8660.65	1784.17
29	european cattle	45.5	592.193	22.3647	11.04	246.969	83.2434	10389.4	2366.87
29	european cattle	52.5	592.511	22.5951	11.05	249.597	85.871	12136.6	2967.97
29	european cattle	59.5	597.955	23.3976	11.04	258.376	94.6505	13945.2	3630.52
29	european cattle	66.5	599.646	22.9656	11.03	253.411	89.6857	15719.1	4258.32
29	european cattle	73.5	602.136	23.1102	11.04	255.049	91.3232	17504.5	4897.59
29	european cattle	80.5	603.983	23.6802	11.04	261.328	97.602	19333.8	5580.8
29	european cattle	87.5	607.408	23.5212	11.04	259.608	95.8825	21151	6251.98
29	european cattle	94.5	609.667	23.1708	11.04	255.698	91.9722	22940.9	6895.78
29	european cattle	101.5	611.638	23.2489	11.04	256.571	92.845	24736.9	7545.7
29	european cattle	108.5	613.233	23.3243	11.03	257.344	93.6182	26538.3	8201.03
29	european cattle	115.5	613.828	22.8873	11.03	252.505	88.7795	28305.8	8822.48
29	european cattle	122.5	613.729	22.8783	11.03	252.423	88.6975	30072.8	9443.36
29	european cattle	129.5	618.548	22.816	11.03	251.72	87.9948	31834.9	10059.3
29	european cattle	136.5	621.979	22.7174	11.03	250.637	86.9116	33589.3	10667.7
29	european cattle	143.5	624.462	22.4439	11.03	247.631	83.9056	35322.7	11255
29	european cattle	150.5	625.618	22.4688	11.03	247.836	84.1103	37057.6	11843.8
29	european cattle	157.5	626.186	22.6902	11.03	250.282	86.5559	38809.6	12449.7
29	european cattle	164.5	627.657	22.6474	11.04	249.922	86.1966	40559	13053.1
29	european cattle	171.5	637.309	22.4956	11.04	248.244	84.5183	42296.7	13644.7
29	european cattle	178.5	639.22	22.4753	11.04	248.03	84.3043	44032.9	14234.8
29	european cattle	185.5	641.477	22.4792	11.04	248.131	84.4054	45769.8	14825.7
29	european cattle	192.5	644.193	22.2187	11.04	245.209	81.4837	47486.3	15396.1
29	european cattle	199.5	645.475	21.4199	11.04	236.384	72.6587	49141	15904.7
29	european cattle	206.5	646.629	21.2917	11.04	235.076	71.3503	50786.5	16404.1
29	european cattle	213.5	656.332	21.4926	11.04	237.251	73.5256	52447.3	16918.8
29	european cattle	220.5	656.973	21.4822	11.04	237.165	73.4396	54107.5	17432.9
29	european cattle	227.5	658.76	21.3878	11.04	236.096	72.3705	55760.1	17939.5
29	european cattle	234.5	662.004	21.4486	11.05	236.944	73.2179	57418.7	18452
29	european cattle	241.5	663.723	21.6915	11.05	239.646	75.9207	59096.3	18983.5
29	european cattle	248.5	664.8	21.4981	11.05	237.568	73.8419	60759.2	19500.3
29	european cattle	255.5	673.379	21.0265	11.05	232.362	68.636	62385.8	19980.8
29	european cattle	262.5	676.799	21.1163	11.05	233.307	69.581	64018.9	20467.9
30	european cattle	3.5	641.332	13.3549	11.05	147.539	0	1032.77	0
30	european cattle	10.5	636.638	16.5626	11.05	182.98	35.4412	2313.63	248.088
30	european cattle	17.5	623.642	17.6526	11.05	195.016	47.4765	3678.74	580.424
30	european cattle	24.5	620.25	18.5099	11.04	204.432	56.8933	5109.77	978.677
30	european cattle	31.5	613.475	18.5486	11.05	204.982	57.443	6544.64	1380.78
30	european cattle	38.5	612.555	19.2674	11.06	213.094	65.5551	8036.3	1839.66
30	european cattle	45.5	611.986	19.2371	11.06	212.76	65.2213	9525.62	2296.21
30	european cattle	52.5	612.034	20.0013	11.06	221.212	73.6733	11074.1	2811.93
30	european cattle	59.5	614.343	19.9342	11.06	220.501	72.9618	12617.6	3322.66
30	european cattle	66.5	615.944	19.9989	11.06	221.179	73.6399	14165.9	3838.14
30	european cattle	73.5	617.225	20.319	11.06	224.696	77.1573	15738.7	4378.24
30	european cattle	80.5	618.686	20.1456	11.06	222.78	75.241	17298.2	4904.93
30	european cattle	87.5	624.766	20.4193	11.06	225.815	78.2763	18878.9	5452.86
30	european cattle	94.5	627.34	20.8235	11.06	230.406	82.8675	20491.8	6032.93
30	european cattle	101.5	629.497	20.1907	11.07	223.543	76.0042	22056.6	6564.96
30	european cattle	108.5	631.026	20.255	11.08	224.431	76.892	23627.6	7103.21
30	european cattle	115.5	632.309	20.5954	11.08	228.188	80.6488	25224.9	7667.75
30	european cattle	122.5	634.416	20.5611	11.08	227.806	80.267	26819.5	8229.62
30	european cattle	129.5	642.756	20.5122	11.08	227.259	79.7201	28410.3	8787.66
30	european cattle	136.5	644.749	20.4965	11.08	227.079	79.54	29999.9	9344.44
30	european cattle	143.5	646.671	20.6976	11.07	229.19	81.6513	31604.2	9916
30	european cattle	150.5	648.523	20.7046	11.07	229.22	81.6815	33208.8	10487.8
30	european cattle	157.5	649.384	20.5174	11.07	227.204	79.6651	34799.2	11045.4
30	european cattle	164.5	650.171	20.5024	11.07	227.045	79.5056	36388.5	11602
30	european cattle	171.5	658.186	20.0149	11.07	221.653	74.1144	37940.1	12120.8
30	european cattle	178.5	660.635	20.0775	11.07	222.345	74.8064	39496.5	12644.4
30	european cattle	185.5	663.204	20.3464	11.07	225.305	77.7659	41073.6	13188.8
30	european cattle	192.5	665.817	20.2839	11.07	224.616	77.0774	42646	13728.3
30	european cattle	199.5	666.922	20.0517	11.07	222.053	74.5138	44200.3	14249.9
30	european cattle	206.5	667.651	19.9185	11.07	220.575	73.0359	45744.4	14761.2
30	european cattle	213.5	676.392	19.125	11.07	211.777	64.2384	47226.8	15210.8
30	european cattle	220.5	678.308	19.0217	11.07	210.599	63.0599	48701	15652.2
30	european cattle	227.5	680.288	18.6647	11.08	206.724	59.1849	50148.1	16066.5
30	european cattle	234.5	682.345	18.6594	11.07	206.569	59.0296	51594	16479.7
30	european cattle	241.5	683.295	18.5681	11.07	205.506	57.9671	53032.6	16885.5
30	european cattle	248.5	684.011	18.4636	11.07	204.304	56.7645	54462.7	17282.9
30	european cattle	255.5	691.267	17.9562	11.07	198.703	51.1643	55853.6	17641
30	european cattle	262.5	693.858	17.8044	11.07	197.017	49.4782	57232.7	17987.4
30	european cattle	269.5	696.672	17.1163	11.06	189.363	41.8242	58558.3	18280.1
24	european cattle	3.5	446.739	12.0669	11.04	133.196	0	932.37	0
24	european cattle	10.5	444.23	14.4552	11.04	159.613	26.4178	2049.67	184.924
24	european cattle	17.5	433.344	14.9749	11.04	165.293	32.0975	3206.72	409.607
24	european cattle	24.5	431.561	15.6125	11.04	172.354	39.1582	4413.2	683.714
24	european cattle	31.5	422.761	16.9178	11.04	186.806	53.6104	5720.84	1058.99
24	european cattle	38.5	421.885	16.8843	11.04	186.461	53.2652	7026.07	1431.84
24	european cattle	45.5	422.043	17.0287	11.05	188.208	55.012	8343.52	1816.93
24	european cattle	52.5	420.985	17.1633	11.07	189.935	56.7391	9673.07	2214.1
24	european cattle	59.5	419.801	17.7867	11.06	196.791	63.595	11050.6	2659.27
24	european cattle	66.5	419.754	17.7255	11.07	196.144	62.9482	12423.6	3099.9
24	european cattle	73.5	420.112	17.5647	11.07	194.373	61.1769	13784.2	3528.14
24	european cattle	80.5	420.81	17.7284	11.07	196.191	62.9952	15157.6	3969.11
24	european cattle	87.5	421.906	17.3859	11.07	192.422	59.2259	16504.5	4383.69
24	european cattle	94.5	421.757	17.6027	11.07	194.907	61.7117	17868.9	4815.67
24	european cattle	101.5	422.179	17.7949	11.08	197.151	63.9548	19248.9	5263.35
24	european cattle	108.5	423.138	17.6501	11.08	195.475	62.2796	20617.2	5699.31
24	european cattle	115.5	423.593	17.694	11.08	195.968	62.7717	21989	6138.71
24	european cattle	122.5	423.917	17.8224	11.08	197.398	64.2023	23370.8	6588.13
24	european cattle	129.5	427.264	18.0876	11.08	200.346	67.1506	24773.2	7058.18
24	european cattle	136.5	428.138	17.9516	11.08	198.843	65.6469	26165.1	7517.71
24	european cattle	143.5	429.367	17.898	11.08	198.343	65.1476	27553.5	7973.75
24	european cattle	150.5	431.081	17.8915	11.09	198.452	65.2557	28942.7	8430.54
24	european cattle	157.5	431.672	17.6639	11.09	195.889	62.693	30313.9	8869.39
24	european cattle	164.5	431.117	17.6078	11.09	195.249	62.0536	31680.7	9303.76
24	european cattle	171.5	433.558	17.2871	11.08	191.586	58.3898	33021.8	9712.49
24	european cattle	178.5	435.111	17.3098	11.09	191.909	58.7134	34365.1	10123.5
24	european cattle	185.5	436.387	17.8032	11.1	197.592	64.3966	35748.3	10574.3
24	european cattle	192.5	437.394	17.8444	11.1	198.002	64.806	37134.3	11027.9
24	european cattle	199.5	438.143	17.8496	11.09	198.003	64.8068	38520.3	11481.6
24	european cattle	206.5	439.861	17.8652	11.11	198.462	65.2666	39909.5	11938.4
24	european cattle	213.5	448.398	17.6416	11.11	196.046	62.85	41281.9	12378.4
24	european cattle	220.5	448.544	17.591	11.12	195.581	62.3856	42650.9	12815.1
24	european cattle	227.5	448.954	17.4314	11.11	193.726	60.5307	44007	13238.8
24	european cattle	234.5	449.582	17.32	11.12	192.577	59.3807	45355	13654.4
24	european cattle	241.5	449.99	17.408	11.12	193.595	60.3993	46710.2	14077.2
24	european cattle	248.5	451.151	17.313	11.13	192.665	59.4691	48058.9	14493.5
24	european cattle	255.5	458.972	17.1038	11.12	190.219	57.0228	49390.4	14892.7
24	european cattle	262.5	460.63	17.0856	11.12	189.915	56.7195	50719.8	15289.7
24	european cattle	269.5	461.449	16.1826	11.11	179.848	46.6518	51978.7	15616.3
34	european hare	3.5	5.98269	0.15	12.7	2.2875	0	8.0063	0
34	european hare	7	4.78125	0.201	12.7	2.5875	0.3	17.0625	1.05
34	european hare	10.5	3.8839	0.242	12.7	3.05	0.7625	27.7375	3.7188
34	european hare	14	3.85702	0.265	12.7	3.3125	1.025	39.3313	7.3063
34	european hare	17.5	3.39017	0.282	12.7	3.45	1.1625	51.4063	11.375
34	european hare	21	3.4341	0.286	12.7	3.525	1.2375	63.7438	15.7063
34	european hare	24.5	3.34626	0.282	12.7	3.425	1.1375	75.7313	19.6875
34	european hare	28	3.36103	0.289	12.7	3.45	1.1625	87.8063	23.7563
33	european hare	3.5	NA	0.15791	11.8	1.8633	0	13.0434	0
33	european hare	10.5	NA	0.220232	11	2.4327	0.5693	30.0722	3.9854
33	european hare	17.5	NA	0.234342	11	2.5733	0.7099	48.0852	8.955
33	european hare	24.5	NA	0.235499	11	2.586	0.7226	66.187	14.0134
33	european hare	31.5	NA	0.220208	11	2.4189	0.5555	83.119	17.9021
35	european rabbit	0	3.846	0.08602	12.29	1.0572	-1.1545	NA	NA
35	european rabbit	1	NA	0.17996	12.29	2.2116	0	2.2116	0
35	european rabbit	2	NA	0.19052	12.29	2.3413	0.1297	4.553	0.1297
35	european rabbit	3	NA	0.19052	12.29	2.3413	0.1297	6.8943	0.2594
35	european rabbit	4	NA	0.24962	12.29	3.0677	0.8561	9.962	1.1155
35	european rabbit	5	NA	0.25596	12.29	3.1456	0.9339	13.1076	2.0495
35	european rabbit	6	NA	0.29923	12.29	3.6774	1.4658	16.785	3.5153
35	european rabbit	7	NA	0.30451	12.29	3.7423	1.5306	20.5273	5.0459
35	european rabbit	8	NA	0.31612	12.29	3.8849	1.6733	24.4122	6.7192
35	european rabbit	9	NA	0.32245	12.29	3.9628	1.7511	28.375	8.4703
35	european rabbit	10	NA	0.32245	12.29	3.9628	1.7511	32.3377	10.2215
35	european rabbit	11	NA	0.32984	12.29	4.0536	1.8419	36.3913	12.0634
35	european rabbit	12	NA	0.33195	12.29	4.0795	1.8679	40.4708	13.9313
35	european rabbit	13	NA	0.32667	12.29	4.0147	1.803	44.4855	15.7343
35	european rabbit	14	NA	0.34251	12.29	4.2092	1.9976	48.6947	17.7319
35	european rabbit	15	NA	0.32562	12.29	4.0017	1.7901	52.6964	19.522
35	european rabbit	16	NA	0.35095	12.29	4.313	2.1014	57.0094	21.6233
35	european rabbit	17	NA	0.34778	12.29	4.2741	2.0625	61.2834	23.6858
35	european rabbit	18	NA	0.33195	12.29	4.0795	1.8679	65.3629	25.5537
35	european rabbit	19	NA	0.32879	12.29	4.0406	1.829	69.4035	27.3827
35	european rabbit	20	NA	0.32879	12.29	4.0406	1.829	73.4441	29.2116
35	european rabbit	21	NA	0.33828	12.29	4.1573	1.9457	77.6015	31.1573
35	european rabbit	22	NA	0.33828	12.29	4.1573	1.9457	81.7588	33.103
35	european rabbit	23	NA	0.35306	12.29	4.3389	2.1273	86.0977	35.2304
35	european rabbit	24	NA	0.35728	12.29	4.3908	2.1792	90.4886	37.4096
35	european rabbit	25	NA	0.35834	12.29	4.4038	2.1922	94.8924	39.6017
35	european rabbit	26	NA	0.35939	12.29	4.4168	2.2051	99.3091	41.8069
35	european rabbit	27	NA	0.36467	12.29	4.4816	2.27	103.791	44.0769
35	european rabbit	28	NA	0.35939	12.29	4.4168	2.2051	108.207	46.282
35	european rabbit	29	3.939	0.37312	12.29	4.5854	2.3738	112.793	48.6558
36	european rabbit	1	3.65169	0.0776955	10.4	0.8054	0	0.8054	0
36	european rabbit	2	NA	0.184755	10.4	1.9152	1.1098	2.7206	1.1098
36	european rabbit	3	NA	0.221825	10.4	2.2995	1.4941	5.0201	2.6039
36	european rabbit	4	3.88903	0.25318	10.4	2.6245	1.8191	7.6447	4.423
36	european rabbit	5	NA	0.251679	10.4	2.609	1.8036	10.2536	6.2266
36	european rabbit	6	NA	0.28732	10.4	2.9784	2.173	13.2321	8.3996
36	european rabbit	7	NA	0.282951	10.4	2.9331	2.1277	16.1652	10.5273
36	european rabbit	8	NA	0.295735	10.4	3.0657	2.2603	19.2309	12.7876
36	european rabbit	9	NA	0.299937	10.4	3.1092	2.3038	22.3401	15.0914
36	european rabbit	10	4.19332	0.295589	10.4	3.0642	2.2587	25.4043	17.3502
36	european rabbit	11	NA	0.304088	10.4	3.1523	2.3468	28.5566	19.697
36	european rabbit	12	NA	0.311137	10.4	3.2253	2.4199	31.7819	22.1169
36	european rabbit	13	NA	0.298196	10.4	3.0912	2.2858	34.8731	24.4027
36	european rabbit	14	NA	0.31098	10.4	3.2237	2.4183	38.0968	26.821
36	european rabbit	15	NA	0.302346	10.4	3.1342	2.3288	41.231	29.1498
36	european rabbit	16	NA	0.306548	10.4	3.1778	2.3724	44.4087	31.5221
36	european rabbit	17	4.20396	0.320751	10.4	3.325	2.5196	47.7337	34.0417
36	european rabbit	18	NA	0.29926	10.4	3.1022	2.2968	50.8359	36.3385
36	european rabbit	19	NA	0.302023	10.4	3.1309	2.3254	53.9668	38.6639
36	european rabbit	20	NA	0.289103	10.4	2.9969	2.1915	56.9637	40.8555
36	european rabbit	21	4.4383	0.306173	10.4	3.1739	2.3685	60.1376	43.2239
36	european rabbit	22	NA	0.293243	10.4	3.0398	2.2344	63.1774	45.4583
37	fat sand rat	0	0.1797	0.0134831	8.9	0.12	0	1.166	0
37	fat sand rat	3	0.1797	0.0262022	8.9	0.2332	0.1132	2.42	0.566
37	fat sand rat	8	0.1813	0.0281798	8.9	0.2508	0.1308	3.6655	1.22
37	fat sand rat	13	0.1799	0.0279888	8.9	0.2491	0.1291	4.8515	1.8655
37	fat sand rat	18	0.1745	0.0266517	8.9	0.2372	0.1172	5.809	2.4515
37	fat sand rat	23	0.1679	0.0215169	8.9	0.1915	0.0715	6.651	2.809
37	fat sand rat	28	0.1635	0.0189213	8.9	0.1684	0.0484	6.651	1.357
38	ground squirrel	0	0.257795	0.0189156	14.4	0.272384	NA	NA	NA
38	ground squirrel	5	0.247172	0.0226105	14.4	0.325591	0	1.62796	0
38	ground squirrel	10	0.251922	0.022647	14.4	0.326116	0.000525178	3.25854	0.00262589
38	ground squirrel	15	0.258536	0.027256	14.4	0.392486	0.0668946	5.22097	0.337099
38	ground squirrel	20	0.265618	0.0304027	14.4	0.437799	0.112208	7.40996	0.898137
38	ground squirrel	25	0.266177	0.0313538	14.4	0.451495	0.125903	9.66743	1.52765
38	ground squirrel	30	0.271391	0.0374262	14.4	0.538937	0.213345	12.3621	2.59438
38	ground squirrel	35	0.257043	0.0473405	14.4	0.681703	0.356112	15.7706	4.37494
40	guinea pig	1	0.676923	0.0453015	12.9	0.5837	0	0.5837	0
40	guinea pig	4	0.687179	0.0543196	12.9	0.6999	0.1162	2.6832	0.3486
40	guinea pig	7	0.687179	0.0562181	12.9	0.7243	0.1407	4.8562	0.7705
40	guinea pig	10	0.687179	0.0587495	12.9	0.7569	0.1733	7.127	1.2903
40	guinea pig	13	0.7	0.0570092	12.9	0.7345	0.1508	9.3305	1.7428
40	guinea pig	16	0.697436	0.0527374	12.9	0.6795	0.0958	11.3689	2.0303
40	guinea pig	19	0.697436	0.0486239	12.9	0.6265	0.0428	13.2483	2.1587
40	guinea pig	21	0.697436	0.0470418	12.9	0.6061	0.0224	14.4605	2.2035
40	guinea pig	24	0.7	0.0446686	12.9	0.5755	-0.0082	16.187	2.1791
40	guinea pig	27	0.694872	0.0391312	12.9	0.5042	-0.0795	17.6995	1.9406
40	guinea pig	30	0.692308	0.0305877	12.9	0.3941	-0.1896	18.8818	1.3718
40	guinea pig	33	0.687179	0.0309041	12.9	0.3982	-0.1855	20.0763	0.8154
40	guinea pig	36	0.682051	0.0301131	12.9	0.388	-0.1957	21.2402	0.2283
39	guinea pig	1	0.625	0.0415	12.9	0.53535	0	0.53535	0
39	guinea pig	2	0.626987	0.045748	12.9	0.59015	0.0547996	1.1255	0.0547996
39	guinea pig	5	0.622448	0.0555512	12.9	0.71661	0.18126	3.27533	0.59858
39	guinea pig	8	0.622355	0.0599213	12.9	0.772984	0.237634	5.59428	1.31148
39	guinea pig	11	0.634102	0.0633465	12.9	0.817169	0.281819	8.04579	2.15694
39	guinea pig	14	0.639563	0.0629921	12.9	0.812598	0.277248	10.4836	2.98869
39	guinea pig	17	0.641213	0.0583858	12.9	0.753177	0.217827	12.7431	3.64217
39	guinea pig	20	0.640575	0.0518898	12.9	0.669378	0.134028	14.7513	4.04425
39	guinea pig	23	0.644246	0.0528346	12.9	0.681567	0.146217	16.796	4.4829
41	hispid cotton rat	0	NA	0.00616345	14.5	0.0896	-0.0099	NA	NA
41	hispid cotton rat	1	0.147937	0.00684387	14.5	0.0994	0	0.0994	0
41	hispid cotton rat	2	0.142651	0.00728628	14.5	0.1059	0.0064	0.2053	0.0064
41	hispid cotton rat	3	NA	0.00813836	14.5	0.1183	0.0188	0.3236	0.0252
41	hispid cotton rat	4	0.137626	0.00889535	14.5	0.1293	0.0298	0.4528	0.055
41	hispid cotton rat	5	NA	0.0101025	14.5	0.1468	0.0474	0.5996	0.1024
41	hispid cotton rat	6	0.134526	0.0111921	14.5	0.1626	0.0632	0.7623	0.1656
41	hispid cotton rat	7	NA	0.0114161	14.5	0.1659	0.0664	0.9282	0.232
41	hispid cotton rat	8	0.132152	0.0103974	14.5	0.1511	0.0516	1.0792	0.2837
41	hispid cotton rat	9	NA	0.0109062	14.5	0.1585	0.059	1.2377	0.3427
41	hispid cotton rat	10	0.129776	0.0102464	14.5	0.1489	0.0494	1.3866	0.3921
42	house mouse	-1	NA	0.0051	16	0.0818	-0.0197	NA	NA
42	house mouse	0	NA	0.0053	16	0.0843	-0.0172	NA	NA
42	house mouse	1	NA	0.0063	16	0.1016	0	0.1016	0
42	house mouse	2	NA	0.0074	16	0.1179	0.0164	0.2195	0.0164
42	house mouse	3	NA	0.0088	16	0.1403	0.0388	0.3598	0.0551
42	house mouse	4	NA	0.0108	16	0.1731	0.0716	0.533	0.1267
42	house mouse	5	NA	0.0119	16	0.1904	0.0888	0.7233	0.2155
42	house mouse	6	NA	0.0127	16	0.2041	0.1025	0.9274	0.318
42	house mouse	7	NA	0.0132	16	0.211	0.1094	1.1384	0.4274
42	house mouse	8	NA	0.0134	16	0.2143	0.1128	1.3527	0.5402
42	house mouse	9	0.0425	0.0137	16	0.2194	0.1179	1.5721	0.658
42	house mouse	10	0.0425	0.0141	16	0.2263	0.1247	1.7984	0.7827
42	house mouse	11	0.0425	0.0146	16	0.234	0.1324	2.0324	0.9151
42	house mouse	12	0.0425	0.0145	16	0.2322	0.1306	2.2645	1.0457
42	house mouse	13	0.0425	0.0152	16	0.2442	0.1426	2.5087	1.1883
42	house mouse	14	NA	0.0154	16	0.2467	0.1451	2.7554	1.3335
42	house mouse	15	NA	0.0152	16	0.2431	0.1416	2.9986	1.475
42	house mouse	16	NA	0.015	16	0.2405	0.1389	3.239	1.6139
42	house mouse	17	NA	0.0149	16	0.2395	0.1379	3.4785	1.7519
43	house mouse	1	0.0373	0.00757	12.6	0.0953	0	0.0953	0
43	house mouse	2	0.038	0.00813	12.6	0.1024	0.0071	0.1977	0.0071
43	house mouse	3	0.0389	0.01018	12.6	0.1283	0.0329	0.326	0.04
43	house mouse	4	0.0396	0.0116	12.6	0.1461	0.0508	0.4721	0.0908
43	house mouse	5	0.04	0.01274	12.6	0.1606	0.0652	0.6327	0.156
43	house mouse	6	0.0406	0.01402	12.6	0.1766	0.0813	0.8093	0.2373
43	house mouse	7	0.0407	0.01443	12.6	0.1818	0.0865	0.9911	0.3238
43	house mouse	8	0.041	0.01412	12.6	0.1779	0.0826	1.169	0.4064
43	house mouse	9	0.0413	0.01493	12.6	0.1881	0.0927	1.3571	0.4991
43	house mouse	10	0.0419	0.01545	12.6	0.1947	0.0994	1.5518	0.5985
43	house mouse	11	0.0423	0.01564	12.6	0.197	0.1017	1.7488	0.7002
43	house mouse	12	0.0426	0.01632	12.6	0.2056	0.1103	1.9543	0.8105
43	house mouse	13	0.0425	0.01603	12.6	0.2019	0.1066	2.1563	0.9171
43	house mouse	14	0.0429	0.01606	12.6	0.2023	0.107	2.3586	1.024
43	house mouse	15	0.0428	0.01579	12.6	0.199	0.1036	2.5575	1.1277
43	house mouse	16	0.0427	0.01582	12.6	0.1994	0.104	2.7569	1.2317
43	house mouse	17	0.0425	0.01547	12.6	0.195	0.0997	2.9519	1.3314
43	house mouse	18	0.0421	0.01556	12.6	0.1961	0.1008	3.148	1.4321
47	house mouse	1	0.0513	0.01182	12.6	0.149	0	0.149	0
47	house mouse	2	0.0521	0.01113	12.6	0.1403	-0.0087	0.2892	-0.0087
47	house mouse	3	0.0531	0.01407	12.6	0.1773	0.0284	0.4666	0.0197
47	house mouse	4	0.054	0.01638	12.6	0.2064	0.0574	0.6729	0.0771
47	house mouse	5	0.0555	0.01837	12.6	0.2315	0.0826	0.9045	0.1597
47	house mouse	6	0.0562	0.01922	12.6	0.2421	0.0932	1.1466	0.2529
47	house mouse	7	0.0568	0.02005	12.6	0.2526	0.1036	1.3992	0.3565
47	house mouse	8	0.0575	0.02071	12.6	0.2609	0.112	1.6601	0.4685
47	house mouse	9	0.0581	0.02136	12.6	0.2692	0.1202	1.9293	0.5887
47	house mouse	10	0.0584	0.02162	12.6	0.2724	0.1235	2.2017	0.7122
47	house mouse	11	0.059	0.02243	12.6	0.2827	0.1337	2.4844	0.8459
47	house mouse	12	0.0599	0.0231	12.6	0.2911	0.1422	2.7755	0.9881
47	house mouse	13	0.06	0.02334	12.6	0.2941	0.1451	3.0696	1.1332
47	house mouse	14	0.0603	0.02375	12.6	0.2993	0.1503	3.3688	1.2835
47	house mouse	15	0.0597	0.02211	12.6	0.2785	0.1296	3.6474	1.4131
47	house mouse	16	0.06	0.02247	12.6	0.2831	0.1342	3.9305	1.5473
47	house mouse	17	0.0595	0.0225	12.6	0.2835	0.1345	4.214	1.6818
47	house mouse	18	0.0591	0.02291	12.6	0.2886	0.1397	4.5026	1.8215
46	house mouse	0	0.0437427	0.00829154	14.7	0.122	-0.0131	NA	NA
46	house mouse	1	0.0429825	0.0091792	14.7	0.135	0	0.135	0
46	house mouse	2	0.0451462	0.0141021	14.7	0.2074	0.0724	0.3425	0.0724
46	house mouse	3	0.0463158	0.0155982	14.7	0.2294	0.0944	0.5719	0.1668
46	house mouse	4	0.0468421	0.017426	14.7	0.2563	0.1213	0.8282	0.2881
46	house mouse	5	0.0469591	0.0171527	14.7	0.2523	0.1173	1.0805	0.4054
46	house mouse	6	0.0474854	0.0201964	14.7	0.2971	0.1621	1.3776	0.5675
46	house mouse	7	0.0489474	0.0218031	14.7	0.3207	0.1857	1.6983	0.7532
46	house mouse	8	0.0494152	0.0229125	14.7	0.337	0.202	2.0354	0.9552
46	house mouse	9	0.051462	0.0243529	14.7	0.3582	0.2232	2.3936	1.1784
46	house mouse	10	0.0514035	0.0243567	14.7	0.3583	0.2233	2.7519	1.4016
46	house mouse	11	0.0516959	0.0236418	14.7	0.3478	0.2127	3.0996	1.6144
46	house mouse	12	0.0530409	0.0251929	14.7	0.3706	0.2356	3.4702	1.8499
46	house mouse	13	0.0519883	0.0251972	14.7	0.3706	0.2356	3.8408	2.0856
46	house mouse	14	0.051462	0.0247031	14.7	0.3634	0.2284	4.2042	2.3139
46	house mouse	15	0.0515789	0.0258121	14.7	0.3797	0.2447	4.5839	2.5586
46	house mouse	16	0.0504094	0.0245449	14.7	0.361	0.226	4.945	2.7846
46	house mouse	17	0.0490643	0.0243269	14.7	0.3578	0.2228	5.3028	3.0074
45	house mouse	1	NA	0.0110745	12.3	0.136437	0	0.136437	0
45	house mouse	2	NA	0.0129894	12.3	0.160029	0.0235915	0.296466	0.0235915
45	house mouse	3	0.0496047	0.0165638	12.3	0.204066	0.0676289	0.500533	0.0912204
45	house mouse	4	0.0496047	0.0159894	12.3	0.196989	0.0605515	0.697522	0.151772
45	house mouse	5	0.0499605	0.0174574	12.3	0.215076	0.0786383	0.912597	0.23041
45	house mouse	6	0.0504348	0.0182872	12.3	0.225299	0.0888613	1.1379	0.319271
45	house mouse	7	0.0499605	0.0182872	12.3	0.225299	0.0888613	1.36319	0.408133
45	house mouse	8	0.0506719	0.0195638	12.3	0.241026	0.104589	1.60422	0.512722
45	house mouse	9	0.0501976	0.019117	12.3	0.235522	0.0990843	1.83974	0.611806
45	house mouse	10	0.0506719	0.0192447	12.3	0.237094	0.100657	2.07684	0.712463
45	house mouse	11	0.0504348	0.0194362	12.3	0.239454	0.103016	2.31629	0.815479
45	house mouse	12	0.0504348	0.0196915	12.3	0.242599	0.106162	2.55889	0.921641
45	house mouse	13	0.0501976	0.0186064	12.3	0.229231	0.0927932	2.78812	1.01443
45	house mouse	14	0.0499605	0.0200745	12.3	0.247317	0.11088	3.03544	1.12531
45	house mouse	15	0.0491304	0.0189255	12.3	0.233163	0.0967251	3.2686	1.22204
45	house mouse	16	0.0494862	0.0200745	12.3	0.247317	0.11088	3.51592	1.33292
45	house mouse	17	0.0493676	0.0194362	12.3	0.239454	0.103016	3.75537	1.43594
44	house mouse	1	0.0377586	0.00917822	14.6	0.133765	0	0.133765	0
44	house mouse	2	0.0383072	0.0110495	14.6	0.161037	0.0272725	0.294802	0.0272725
44	house mouse	3	0.0394044	0.0138564	14.6	0.201946	0.0681811	0.496748	0.0954536
44	house mouse	4	0.0407367	0.0159282	14.6	0.232141	0.0983756	0.728889	0.193829
44	house mouse	5	0.0415204	0.0167302	14.6	0.243829	0.110064	0.972717	0.303893
44	house mouse	6	0.0423041	0.017198	14.6	0.250647	0.116882	1.22336	0.420775
44	house mouse	7	0.0427743	0.0181337	14.6	0.264283	0.130518	1.48765	0.551293
44	house mouse	8	0.0431661	0.0190025	14.6	0.276945	0.14318	1.76459	0.694474
44	house mouse	9	0.0437147	0.0187351	14.6	0.273049	0.139284	2.03764	0.833758
44	house mouse	10	0.0436364	0.0195371	14.6	0.284737	0.150973	2.32238	0.98473
44	house mouse	11	0.043558	0.0204059	14.6	0.2974	0.163635	2.61978	1.14837
44	house mouse	12	0.0448119	0.0199381	14.6	0.290581	0.156817	2.91036	1.30518
44	house mouse	13	0.0441066	0.0202723	14.6	0.295452	0.161687	3.20581	1.46687
44	house mouse	14	0.0447335	0.0211411	14.6	0.308114	0.174349	3.51393	1.64122
44	house mouse	15	0.0448903	0.0206733	14.6	0.301296	0.167531	3.81522	1.80875
44	house mouse	16	0.0446552	0.0205396	14.6	0.299348	0.165583	4.11457	1.97433
44	house mouse	17	0.0442633	0.0210074	14.6	0.306166	0.172401	4.42073	2.14673
48	mongolian gerbil	1	0.0747015	0.00769905	16.8	0.1293	0	0.1293	0
48	mongolian gerbil	2	0.0754478	0.00853081	16.8	0.1433	0.014	0.2725	0.014
48	mongolian gerbil	3	0.076194	0.00968246	16.8	0.1626	0.0333	0.4351	0.0473
48	mongolian gerbil	4	0.0768657	0.0101943	16.8	0.1712	0.0419	0.6063	0.0892
48	mongolian gerbil	5	0.0775373	0.0117299	16.8	0.197	0.0677	0.8033	0.1569
48	mongolian gerbil	6	0.0784328	0.0124336	16.8	0.2088	0.0795	1.0121	0.2364
48	mongolian gerbil	7	0.0787313	0.0132014	16.8	0.2217	0.0924	1.2338	0.3288
48	mongolian gerbil	8	0.0789552	0.0133294	16.8	0.2238	0.0945	1.4576	0.4233
48	mongolian gerbil	9	0.0793284	0.0133934	16.8	0.2249	0.0956	1.6825	0.5189
48	mongolian gerbil	10	0.0798507	0.0134573	16.8	0.226	0.0967	1.9085	0.6156
48	mongolian gerbil	11	0.0797761	0.0139692	16.8	0.2346	0.1053	2.1431	0.7209
48	mongolian gerbil	12	0.0799254	0.0133934	16.8	0.2249	0.0956	2.368	0.8166
48	mongolian gerbil	13	0.0800746	0.0140972	16.8	0.2367	0.1074	2.6047	0.924
48	mongolian gerbil	14	0.0797761	0.0131374	16.8	0.2206	0.0913	2.8254	1.0153
48	mongolian gerbil	15	0.0784328	0.0123057	16.8	0.2066	0.0774	3.032	1.0927
48	mongolian gerbil	16	0.0782836	0.0126256	16.8	0.212	0.0827	3.244	1.1754
48	mongolian gerbil	17	0.0751493	0.0119218	16.8	0.2002	0.0709	3.4442	1.2463
48	mongolian gerbil	18	0.0751493	0.00949052	16.8	0.1594	0.0301	3.6036	1.2764
49	north american porcupine	0	5.45524	0.13731	6.92	0.950631	NA	NA	NA
49	north american porcupine	1.5	5.3574	0.215985	6.92	1.49532	0	4.48596	0
49	north american porcupine	4.5	5.47621	0.291139	6.92	2.01563	0.520307	10.5328	1.56092
49	north american porcupine	7.5	5.53514	0.312484	6.92	2.16341	0.668087	17.0231	3.56518
49	north american porcupine	10.5	5.51601	0.299125	6.92	2.07092	0.575597	23.2358	5.29197
49	north american porcupine	13.5	5.5937	0.30834	6.92	2.13471	0.639393	29.6399	7.21015
49	north american porcupine	16.5	5.574	0.296652	6.92	2.0538	0.558479	35.8013	8.88559
49	north american porcupine	19.5	5.61157	0.275931	6.92	1.91034	0.41502	41.5324	10.1306
49	north american porcupine	22.5	5.61153	0.274679	6.92	1.90167	0.406353	47.2374	11.3497
49	north american porcupine	25.5	5.63126	0.321211	6.92	2.22382	0.728503	53.9088	13.5352
49	north american porcupine	28.5	5.76976	0.306224	6.92	2.12007	0.624749	60.269	15.4095
49	north american porcupine	31.5	5.76905	0.32028	6.92	2.21738	0.722057	66.9212	17.5756
49	north american porcupine	34.5	5.76986	0.297471	6.92	2.05947	0.564147	73.0996	19.2681
49	north american porcupine	37.5	5.94671	0.30053	6.92	2.08065	0.585327	79.3415	21.0241
49	north american porcupine	40.5	5.92722	0.280021	6.92	1.93866	0.443338	85.1575	22.3541
50	red deer	0	105.1	1.62544	12.3	19.993	-0.6863	NA	NA
50	red deer	1	105.1	1.68124	12.3	20.6793	0	20.6793	0
50	red deer	2	105.1	2.05125	12.3	25.2303	4.5511	45.9096	4.5511
50	red deer	3	105.1	2.44367	12.3	30.0571	9.3778	75.9667	13.9289
50	red deer	4	105.1	2.5219	12.3	31.0194	10.3401	106.986	24.2691
50	red deer	5	105.1	2.847	12.3	35.0181	14.3389	142.004	38.6079
50	red deer	6	105.1	3.0824	12.3	37.9135	17.2342	179.918	55.8422
50	red deer	7	105.1	2.98106	12.3	36.667	15.9878	216.585	71.83
50	red deer	8	105.615	3.27329	12.3	40.2615	19.5822	256.846	91.4122
50	red deer	9	105.615	2.87885	12.3	35.4098	14.7305	292.256	106.143
50	red deer	10	105.615	3.19388	12.3	39.2847	18.6055	331.541	124.748
50	red deer	11	105.615	2.91207	12.3	35.8185	15.1393	367.359	139.887
50	red deer	12	105.615	3.02441	12.3	37.2002	16.521	404.559	156.408
50	red deer	13	105.615	3.3507	12.3	41.2136	20.5344	445.773	176.943
50	red deer	14	105.615	3.12523	12.3	38.4403	17.7611	484.213	194.704
50	red deer	15	104.821	2.60339	12.3	32.0217	11.3424	516.235	206.046
50	red deer	16	104.821	3.07341	12.3	37.8029	17.1236	554.038	223.17
50	red deer	17	104.821	3.1963	12.3	39.3145	18.6353	593.352	241.805
50	red deer	18	104.821	3.15124	12.3	38.7602	18.081	632.113	259.886
50	red deer	19	104.821	3.27411	12.3	40.2715	19.5922	672.384	279.478
50	red deer	20	104.821	3.12826	12.3	38.4776	17.7984	710.862	297.277
50	red deer	21	104.821	3.31834	12.3	40.8156	20.1364	751.677	317.413
50	red deer	22	107.694	2.98611	12.3	36.7292	16.0499	788.407	333.463
50	red deer	23	107.694	3.5229	12.3	43.3316	22.6524	831.738	356.115
50	red deer	24	107.694	3.28262	12.3	40.3762	19.697	872.115	375.812
50	red deer	25	107.694	3.56804	12.3	43.8869	23.2077	916.001	399.02
50	red deer	26	107.694	3.23638	12.3	39.8075	19.1282	955.809	418.148
50	red deer	27	107.694	3.05327	12.3	37.5552	16.8759	993.364	435.024
50	red deer	28	107.694	3.09867	12.3	38.1136	17.4343	1031.48	452.459
50	red deer	29	108.209	3.28148	12.3	40.3622	19.683	1071.84	472.142
50	red deer	30	108.209	3.21242	12.3	39.5128	18.8335	1111.35	490.975
50	red deer	31	108.209	3.37269	12.3	41.4841	20.8048	1152.84	511.78
50	red deer	32	108.209	3.0169	12.3	37.1079	16.4286	1189.94	528.208
50	red deer	33	108.209	2.97075	12.3	36.5402	15.8609	1226.48	544.069
50	red deer	34	108.209	3.31447	12.3	40.768	20.0888	1267.25	564.158
50	red deer	35	108.209	3.08483	12.3	37.9435	17.2642	1305.2	581.422
50	red deer	36	109.947	3.70195	12.3	45.5339	24.8547	1350.73	606.277
50	red deer	37	109.947	3.71324	12.3	45.6728	24.9936	1396.4	631.271
50	red deer	38	109.947	3.29514	12.3	40.5303	19.851	1436.93	651.122
50	red deer	39	109.947	3.08598	12.3	37.9576	17.2784	1474.89	668.4
50	red deer	40	109.947	2.99282	12.3	36.8117	16.1325	1511.7	684.533
50	red deer	41	109.947	3.12017	12.3	38.3781	17.6989	1550.08	702.231
50	red deer	42	110.463	3.42204	12.3	42.0911	21.4119	1592.17	723.643
50	red deer	43	110.463	3.32859	12.3	40.9416	20.2623	1633.11	743.906
50	red deer	44	110.463	3.45638	12.3	42.5135	21.8342	1675.63	765.74
50	red deer	45	110.463	3.52597	12.3	43.3695	22.6902	1719	788.43
50	red deer	46	110.463	3.42087	12.3	42.0767	21.3974	1761.07	809.827
50	red deer	47	110.463	3.53705	12.3	43.5057	22.8264	1804.58	832.654
50	red deer	48	110.463	3.362	12.3	41.3527	20.6734	1845.93	853.327
50	red deer	49	112.987	2.87432	12.3	35.3542	14.6749	1881.29	868.002
50	red deer	50	112.987	3.1583	12.3	38.8471	18.1678	1920.13	886.17
50	red deer	51	112.987	3.24095	12.3	39.8637	19.1845	1960	905.355
50	red deer	52	112.987	3.2762	12.3	40.2972	19.618	2000.29	924.972
50	red deer	53	112.987	3.34695	12.3	41.1675	20.4882	2041.46	945.461
50	red deer	54	112.987	3.2282	12.3	39.7069	19.0276	2081.17	964.488
50	red deer	55	112.987	3.45298	12.3	42.4716	21.7924	2123.64	986.281
50	red deer	56	116.209	3.45373	12.3	42.4809	21.8016	2166.12	1008.08
50	red deer	57	116.209	3.6349	12.3	44.7093	24.03	2210.83	1032.11
50	red deer	58	116.209	3.63457	12.3	44.7053	24.026	2255.54	1056.14
50	red deer	59	116.209	3.52536	12.3	43.362	22.6827	2298.9	1078.82
50	red deer	60	116.209	3.62188	12.3	44.5491	23.8699	2343.45	1102.69
50	red deer	61	116.209	3.39172	12.3	41.7181	21.0389	2385.16	1123.73
50	red deer	62	116.209	3.45191	12.3	42.4585	21.7792	2427.62	1145.51
50	red deer	63	117.074	3.66547	12.3	45.0853	24.406	2472.71	1169.92
50	red deer	64	117.074	3.44619	12.3	42.3882	21.7089	2515.1	1191.62
50	red deer	65	117.074	3.39723	12.3	41.7859	21.1067	2556.88	1212.73
50	red deer	66	117.074	3.50642	12.3	43.129	22.4497	2600.01	1235.18
50	red deer	67	117.074	3.70074	12.3	45.5191	24.8398	2645.53	1260.02
50	red deer	68	117.074	3.35983	12.3	41.326	20.6467	2686.86	1280.67
50	red deer	69	117.074	3.26221	12.3	40.1252	19.4459	2726.98	1300.11
50	red deer	70	117.065	3.07923	12.3	37.8745	17.1952	2764.86	1317.31
50	red deer	71	117.065	3.45607	12.3	42.5096	21.8304	2807.37	1339.14
50	red deer	72	117.065	3.37058	12.3	41.4582	20.7789	2848.82	1359.92
50	red deer	73	117.065	3.12699	12.3	38.462	17.7827	2887.29	1377.7
50	red deer	74	117.065	2.99285	12.3	36.812	16.1327	2924.1	1393.83
50	red deer	75	117.065	3.2602	12.3	40.1005	19.4212	2964.2	1413.25
50	red deer	76	117.065	3.40585	12.3	41.892	21.2127	3006.09	1434.47
50	red deer	77	117.065	3.45424	12.3	42.4871	21.8079	3048.58	1456.27
51	red deer	0	113.834	1.4028	10.3	14.4489	-1.9401	NA	NA
51	red deer	1	113.834	1.59116	10.3	16.389	0	16.389	0
51	red deer	2	113.834	1.85287	10.3	19.0846	2.6956	35.4736	2.6956
51	red deer	3	113.834	1.97836	10.3	20.3771	3.9881	55.8507	6.6837
51	red deer	4	113.834	2.13528	10.3	21.9934	5.6044	77.8441	12.2881
51	red deer	5	113.834	2.47034	10.3	25.4445	9.0555	103.289	21.3437
51	red deer	6	113.834	2.41769	10.3	24.9022	8.5132	128.191	29.8569
51	red deer	7	113.834	2.66892	10.3	27.4899	11.1009	155.681	40.9578
51	red deer	8	110.594	2.82683	10.3	29.1163	12.7273	184.797	53.6852
51	red deer	9	110.594	2.63172	10.3	27.1067	10.7177	211.904	64.4029
51	red deer	10	110.594	3.03141	10.3	31.2235	14.8345	243.127	79.2374
51	red deer	11	110.594	3.32852	10.3	34.2838	17.8948	277.411	97.1322
51	red deer	12	110.594	3.43076	10.3	35.3369	18.9479	312.748	116.08
51	red deer	13	110.594	3.38949	10.3	34.9118	18.5228	347.66	134.603
51	red deer	14	110.594	3.68666	10.3	37.9726	21.5837	385.632	156.187
51	red deer	15	112.856	3.82608	10.3	39.4087	23.0197	425.041	179.206
51	red deer	16	112.856	3.87786	10.3	39.9419	23.5529	464.983	202.759
51	red deer	17	112.856	3.6694	10.3	37.7949	21.4059	502.778	224.165
51	red deer	18	112.856	3.6483	10.3	37.5775	21.1885	540.355	245.354
51	red deer	19	112.856	3.38776	10.3	34.894	18.505	575.249	263.859
51	red deer	20	112.856	3.50203	10.3	36.0709	19.6819	611.32	283.541
51	red deer	21	112.856	3.21026	10.3	33.0657	16.6767	644.386	300.217
51	red deer	22	113.196	3.60335	10.3	37.1145	20.7255	681.5	320.943
51	red deer	23	113.196	3.78046	10.3	38.9387	22.5497	720.439	343.492
51	red deer	24	113.196	3.67585	10.3	37.8613	21.4723	758.3	364.965
51	red deer	25	113.196	3.44606	10.3	35.4944	19.1054	793.795	384.07
51	red deer	26	113.196	3.56053	10.3	36.6735	20.2845	830.468	404.355
51	red deer	27	113.196	3.43508	10.3	35.3814	18.9924	865.849	423.347
51	red deer	28	113.196	3.65395	10.3	37.6357	21.2468	903.485	444.594
51	red deer	29	112.489	3.91695	10.3	40.3446	23.9556	943.83	468.549
51	red deer	30	112.489	3.42859	10.3	35.3145	18.9255	979.144	487.475
51	red deer	31	112.489	3.76068	10.3	38.735	22.346	1017.88	509.821
51	red deer	32	112.489	4.07199	10.3	41.9415	25.5525	1059.82	535.373
51	red deer	33	112.489	4.20675	10.3	43.3295	26.9406	1103.15	562.314
51	red deer	34	112.489	3.86374	10.3	39.7965	23.4076	1142.95	585.721
51	red deer	35	112.489	4.04002	10.3	41.6122	25.2232	1184.56	610.945
51	red deer	36	115.799	4.45763	10.3	45.9136	29.5246	1230.47	640.469
51	red deer	37	115.799	4.20266	10.3	43.2874	26.8984	1273.76	667.368
51	red deer	38	115.799	4.39345	10.3	45.2525	28.8635	1319.01	696.231
51	red deer	39	115.799	4.425	10.3	45.5775	29.1886	1364.59	725.42
51	red deer	40	115.799	4.37167	10.3	45.0282	28.6392	1409.62	754.059
51	red deer	41	115.799	4.20161	10.3	43.2766	26.8876	1452.89	780.947
51	red deer	42	117.188	4.28189	10.3	44.1034	27.7144	1497	808.661
51	red deer	43	117.188	4.41014	10.3	45.4244	29.0354	1542.42	837.697
51	red deer	44	117.188	4.2492	10.3	43.7668	27.3778	1586.19	865.074
51	red deer	45	117.188	4.38822	10.3	45.1986	28.8096	1631.39	893.884
51	red deer	46	117.188	4.49502	10.3	46.2987	29.9097	1677.69	923.794
51	red deer	47	117.188	4.55901	10.3	46.9578	30.5688	1724.64	954.362
51	red deer	48	117.188	4.54801	10.3	46.8445	30.4555	1771.49	984.818
51	red deer	49	118.926	4.58739	10.3	47.2501	30.8611	1818.74	1015.68
51	red deer	50	118.926	4.31647	10.3	44.4596	28.0706	1863.2	1043.75
51	red deer	51	118.926	4.63019	10.3	47.691	31.302	1910.89	1075.05
51	red deer	52	118.926	4.40253	10.3	45.3461	28.9571	1956.24	1104.01
51	red deer	53	118.926	4.38061	10.3	45.1203	28.7313	2001.36	1132.74
51	red deer	54	118.926	4.49945	10.3	46.3444	29.9554	2047.7	1162.7
51	red deer	55	118.926	4.68327	10.3	48.2377	31.8487	2095.94	1194.54
51	red deer	56	118.83	4.30138	10.3	44.3042	27.9152	2140.24	1222.46
51	red deer	57	118.83	4.05224	10.3	41.7381	25.3491	2181.98	1247.81
51	red deer	58	118.83	4.45235	10.3	45.8592	29.4702	2227.84	1277.28
51	red deer	59	118.83	4.6577	10.3	47.9743	31.5853	2275.81	1308.86
51	red deer	60	118.83	4.47343	10.3	46.0764	29.6874	2321.89	1338.55
51	red deer	61	118.83	3.92126	10.3	40.389	24	2362.28	1362.55
51	red deer	62	118.83	4.07252	10.3	41.947	25.558	2404.23	1388.11
51	red deer	63	120.917	4.47663	10.3	46.1093	29.7203	2450.34	1417.83
51	red deer	64	120.917	4.28995	10.3	44.1865	27.7975	2494.52	1445.63
51	red deer	65	120.917	4.62959	10.3	47.6848	31.2958	2542.21	1476.92
51	red deer	66	120.917	4.66221	10.3	48.0208	31.6318	2590.23	1508.55
51	red deer	67	120.917	4.55227	10.3	46.8884	30.4994	2637.12	1539.05
51	red deer	68	120.917	4.23405	10.3	43.6107	27.2217	2680.73	1566.28
51	red deer	69	120.917	4.51887	10.3	46.5443	30.1554	2727.27	1596.43
51	red deer	70	123.615	4.60511	10.3	47.4327	31.0437	2774.7	1627.48
51	red deer	71	123.615	4.67175	10.3	48.119	31.73	2822.82	1659.21
51	red deer	72	123.615	4.57112	10.3	47.0826	30.6936	2869.91	1689.9
51	red deer	73	123.615	4.12497	10.3	42.4872	26.0982	2912.39	1716
51	red deer	74	123.615	4.52599	10.3	46.6177	30.2287	2959.01	1746.23
51	red deer	75	123.615	4.51456	10.3	46.5	30.111	3005.51	1776.34
51	red deer	76	123.615	4.60347	10.3	47.4157	31.0267	3052.93	1807.36
51	red deer	77	123.615	4.53631	10.3	46.724	30.335	3099.65	1837.7
52	yellow baboon	1	NA	0.473111	14.56	6.8885	0	6.8885	0
52	yellow baboon	3.5	20.4825	0.509444	14.56	7.4175	0.529	51.3935	3.174
52	yellow baboon	10.5	NA	0.509444	14.56	7.4175	0.529	103.316	6.877
52	yellow baboon	17.5	19.8116	0.52603	14.56	7.659	0.7705	156.929	12.2705
52	yellow baboon	24.5	NA	0.52603	14.56	7.659	0.7705	210.542	17.664
52	yellow baboon	31.5	19.6774	0.530374	14.56	7.722	0.83375	264.598	23.5003
52	yellow baboon	38.5	NA	0.534718	14.56	7.7855	0.897	319.096	29.7793
52	yellow baboon	45.5	19.4585	0.548935	14.56	7.992	1.104	375.044	37.5072
52	yellow baboon	52.5	NA	0.563152	14.56	8.1995	1.311	432.44	46.6842
52	yellow baboon	59.5	19.2113	0.5517	14.56	8.033	1.14425	488.67	54.694
52	yellow baboon	66.5	19.0735	0.540247	14.56	7.866	0.9775	543.731	61.5365
